# Supplementary material for: Development and investigation of metabolism-associated risk assessment models for patients with viral hepatitis
Source: Front Cell Infect Microbiol. 2023 Mar 29;13:1165647. doi: 10.3389/fcimb.2023.1165647 (PMC10095836; doi:10.3389/fcimb.2023.1165647)
Supplement: Supplementary Table 1 — Names and corresponding correlation analysis results of 220 metabolic pathways associated with both liver inflammation and fibrosis in Cohort1. [file Table_1.xlsx]

## Sheet: Sheet1
220 metabolic pathways' names and corresponding correlation analysis results
220 metabolic pathways associated with both liver inflammation and fibrosis in Cohort1(|correlation coefficient|>0.4, p<0.05)	Scheuer score ‘G’		Scheuer score ‘S’
	correlation coefficient	p value	correlation coefficient	p value
WP_VITAMIN_D_RECEPTOR_PATHWAY	0.530147	2.4173e-10	0.538575	1.10362e-10
WP_TRYPTOPHAN_CATABOLISM_LEADING_TO_NAD_PRODUCTION	-0.425458	8.39898e-07	-0.526702	3.31003e-10
WP_PYRIMIDINE_METABOLISM_AND_RELATED_DISEASES	0.433935	4.78199e-07	0.43126	5.72165e-07
WP_PROSTAGLANDIN_AND_LEUKOTRIENE_METABOLISM_IN_SENESCENCE	0.504696	2.27346e-09	0.554072	2.46378e-11
WP_OXIDATIVE_DAMAGE_RESPONSE	0.547786	4.56868e-11	0.504739	2.26525e-09
WP_OXIDATION_BY_CYTOCHROME_P450	-0.432611	5.22691e-07	-0.537507	1.22042e-10
WP_NUCLEOTIDEBINDING_OLIGOMERIZATION_DOMAIN_NOD_PATHWAY	0.505626	2.10139e-09	0.441593	2.83668e-07
WP_NUCLEOTIDE_METABOLISM	0.45905	8.21494e-08	0.455758	1.04331e-07
WP_NONGENOMIC_ACTIONS_OF_125_DIHYDROXYVITAMIN_D3	0.523636	4.36555e-10	0.460752	7.25284e-08
WP_NAD_BIOSYNTHESIS_II_FROM_TRYPTOPHAN	-0.48225	1.4166e-08	-0.516538	8.19923e-10
WP_GABA_METABOLISM_AKA_GHB	-0.408544	2.47104e-06	-0.422049	1.04897e-06
WP_EICOSANOID_METABOLISM_VIA_CYCLOOXYGENASES_COX	0.43358	4.89757e-07	0.496737	4.4157e-09
WP_BIOMARKERS_FOR_UREA_CYCLE_DISORDERS	-0.415895	1.55719e-06	-0.430913	5.85568e-07
WP_BIOMARKERS_FOR_PYRIMIDINE_METABOLISM_DISORDERS	0.452666	1.30295e-07	0.462682	6.29216e-08
REACTOME_VITAMIN_B1_THIAMIN_METABOLISM	-0.403332	3.40575e-06	-0.46964	3.7427e-08
REACTOME_ROLE_OF_PHOSPHOLIPIDS_IN_PHAGOCYTOSIS	0.543247	7.07968e-11	0.476677	2.18689e-08
REACTOME_PROPIONYL_COA_CATABOLISM	-0.415714	1.57518e-06	-0.442214	2.71755e-07
REACTOME_PP2A_MEDIATED_DEPHOSPHORYLATION_OF_KEY_METABOLIC_FACTORS	-0.402963	3.48335e-06	-0.434041	4.74806e-07
REACTOME_PEROXISOMAL_LIPID_METABOLISM	-0.511	1.32744e-09	-0.565189	8.00557e-12
REACTOME_PEPTIDE_HORMONE_BIOSYNTHESIS	-0.401022	3.91929e-06	-0.499722	3.44943e-09
REACTOME_NUCLEOTIDE_BINDING_DOMAIN_LEUCINE_RICH_REPEAT_CONTAINING_RECEPTOR_NLR_SIGNALING_PATHWAYS	0.48708	9.66248e-09	0.43728	3.81259e-07
REACTOME_MITOCHONDRIAL_FATTY_ACID_BETA_OXIDATION_OF_UNSATURATED_FATTY_ACIDS	-0.467372	4.43876e-08	-0.489434	8.00107e-09
REACTOME_MITOCHONDRIAL_FATTY_ACID_BETA_OXIDATION_OF_SATURATED_FATTY_ACIDS	-0.490635	7.26287e-09	-0.544696	6.15977e-11
REACTOME_MITOCHONDRIAL_FATTY_ACID_BETA_OXIDATION	-0.475436	2.40633e-08	-0.512005	1.21703e-09
REACTOME_HEME_BIOSYNTHESIS	-0.440414	3.07671e-07	-0.4312	5.74461e-07
REACTOME_GLYCOSAMINOGLYCAN_METABOLISM	0.415143	1.63329e-06	0.575874	2.61052e-12
REACTOME_GALACTOSE_CATABOLISM	-0.464432	5.52753e-08	-0.59649	2.6692e-13
REACTOME_FRUCTOSE_CATABOLISM	-0.474011	2.68431e-08	-0.454347	1.15497e-07
REACTOME_FATTY_ACIDS	-0.494303	5.39165e-09	-0.52593	3.5499e-10
REACTOME_ESTROGEN_BIOSYNTHESIS	-0.414656	1.68451e-06	-0.546392	5.23017e-11
REACTOME_ENERGY_DEPENDENT_REGULATION_OF_MTOR_BY_LKB1_AMPK	-0.509335	1.5318e-09	-0.479822	1.7133e-08
REACTOME_ECM_PROTEOGLYCANS	0.424449	8.97263e-07	0.594781	3.24477e-13
REACTOME_DISEASES_ASSOCIATED_WITH_GLYCOSAMINOGLYCAN_METABOLISM	0.456927	9.58692e-08	0.624155	9.57318e-15
REACTOME_DERMATAN_SULFATE_BIOSYNTHESIS	0.433661	4.87092e-07	0.605935	8.8851e-14
REACTOME_DEFECTS_IN_VITAMIN_AND_COFACTOR_METABOLISM	-0.424323	9.0467e-07	-0.465556	5.08404e-08
REACTOME_DEFECTS_IN_COBALAMIN_B12_METABOLISM	-0.409177	2.37573e-06	-0.47399	2.68881e-08
REACTOME_COLLAGEN_DEGRADATION	0.453169	1.25688e-07	0.613251	3.69492e-14
REACTOME_CHONDROITIN_SULFATE_DERMATAN_SULFATE_METABOLISM	0.435875	4.19459e-07	0.611594	4.51632e-14
REACTOME_CHONDROITIN_SULFATE_BIOSYNTHESIS	0.425841	8.19052e-07	0.582693	1.24985e-12
REACTOME_CHOLINE_CATABOLISM	-0.414216	1.73207e-06	-0.40729	2.67059e-06
REACTOME_BRANCHED_CHAIN_AMINO_ACID_CATABOLISM	-0.422304	1.03177e-06	-0.422927	9.90841e-07
REACTOME_BIOLOGICAL_OXIDATIONS	-0.416871	1.46338e-06	-0.430532	6.00634e-07
REACTOME_BETA_OXIDATION_OF_VERY_LONG_CHAIN_FATTY_ACIDS	-0.408116	2.53746e-06	-0.530979	2.23952e-10
REACTOME_BETA_OXIDATION_OF_PRISTANOYL_COA	-0.464964	5.31347e-08	-0.487879	9.06448e-09
REACTOME_BETA_OXIDATION_OF_LAUROYL_COA_TO_DECANOYL_COA_COA	-0.472627	2.98374e-08	-0.513687	1.05184e-09
REACTOME_BETA_OXIDATION_OF_HEXANOYL_COA_TO_BUTANOYL_COA	-0.452649	1.30448e-07	-0.519827	6.13336e-10
REACTOME_BETA_OXIDATION_OF_BUTANOYL_COA_TO_ACETYL_COA	-0.475439	2.40576e-08	-0.551243	3.25826e-11
REACTOME_ASPARTATE_AND_ASPARAGINE_METABOLISM	-0.415076	1.64027e-06	-0.461839	6.69615e-08
REACTOME_ANDROGEN_BIOSYNTHESIS	-0.464188	5.6287e-08	-0.563746	9.28581e-12
KEGG_PRIMARY_BILE_ACID_BIOSYNTHESIS	-0.438567	3.49221e-07	-0.460918	7.16535e-08
KEGG_HISTIDINE_METABOLISM	-0.474288	2.62807e-08	-0.518604	6.83517e-10
KEGG_GLYCINE_SERINE_AND_THREONINE_METABOLISM	-0.43774	3.69513e-07	-0.482733	1.36381e-08
KEGG_FRUCTOSE_AND_MANNOSE_METABOLISM	0.403523	3.36629e-06	0.429162	6.57923e-07
KEGG_ETHER_LIPID_METABOLISM	0.497194	4.25246e-09	0.513519	1.0673e-09
GOBP_WATER_SOLUBLE_VITAMIN_METABOLIC_PROCESS	-0.423631	9.46427e-07	-0.51717	7.75626e-10
GOBP_VITAMIN_TRANSMEMBRANE_TRANSPORT	-0.412665	1.90996e-06	-0.482759	1.36096e-08
GOBP_VITAMIN_K_METABOLIC_PROCESS	-0.459982	7.67382e-08	-0.469261	3.85127e-08
GOBP_TYROSINE_METABOLIC_PROCESS	-0.458784	8.37612e-08	-0.519092	6.54659e-10
GOBP_TRIGLYCERIDE_CATABOLIC_PROCESS	-0.410689	2.16201e-06	-0.480043	1.68401e-08
GOBP_THYROID_HORMONE_METABOLIC_PROCESS	-0.429245	6.54297e-07	-0.465672	5.04049e-08
GOBP_THIAMINE_CONTAINING_COMPOUND_METABOLIC_PROCESS	-0.403487	3.37372e-06	-0.483038	1.33147e-08
GOBP_TETRAPYRROLE_METABOLIC_PROCESS	-0.406624	2.7827e-06	-0.457036	9.51124e-08
GOBP_TETRAHYDROBIOPTERIN_METABOLIC_PROCESS	-0.411865	2.00848e-06	-0.458752	8.39583e-08
GOBP_TESTOSTERONE_BIOSYNTHETIC_PROCESS	-0.434797	4.51186e-07	-0.507064	1.85987e-09
GOBP_TERTIARY_ALCOHOL_METABOLIC_PROCESS	0.411391	2.06902e-06	0.585759	8.92447e-13
GOBP_SUPEROXIDE_METABOLIC_PROCESS	0.492097	6.4525e-09	0.423951	9.26923e-07
GOBP_STEROID_CATABOLIC_PROCESS	-0.415121	1.63562e-06	-0.440545	3.04918e-07
GOBP_SMALL_MOLECULE_CATABOLIC_PROCESS	-0.459317	8.05673e-08	-0.522058	5.02864e-10
GOBP_SHORT_CHAIN_FATTY_ACID_CATABOLIC_PROCESS	-0.422704	1.00528e-06	-0.514737	9.59872e-10
GOBP_SERINE_FAMILY_AMINO_ACID_METABOLIC_PROCESS	-0.457849	8.96625e-08	-0.496728	4.41898e-09
GOBP_SERINE_FAMILY_AMINO_ACID_CATABOLIC_PROCESS	-0.450061	1.56855e-07	-0.543706	6.77496e-11
GOBP_RESPONSE_TO_VITAMIN_D	0.523904	4.26176e-10	0.514511	9.79062e-10
GOBP_RESPONSE_TO_VITAMIN	0.44875	1.72102e-07	0.476712	2.18094e-08
GOBP_RESPONSE_TO_REACTIVE_OXYGEN_SPECIES	0.458521	8.53807e-08	0.612009	4.29506e-14
GOBP_RESPONSE_TO_PEPTIDOGLYCAN	0.45163	1.40298e-07	0.460517	7.37888e-08
GOBP_RESPONSE_TO_OXYGEN_LEVELS	0.488735	8.46318e-09	0.568111	5.91635e-12
GOBP_RESPONSE_TO_OXYGEN_CONTAINING_COMPOUND	0.50705	1.86197e-09	0.531376	2.15901e-10
GOBP_RESPONSE_TO_OXIDATIVE_STRESS	0.451695	1.39651e-07	0.555432	2.15212e-11
GOBP_RESPONSE_TO_LIPID	0.507669	1.7663e-09	0.506117	2.01571e-09
GOBP_REGULATION_OF_SUPEROXIDE_METABOLIC_PROCESS	0.500628	3.19872e-09	0.519454	6.34014e-10
GOBP_REGULATION_OF_REACTIVE_OXYGEN_SPECIES_METABOLIC_PROCESS	0.50368	2.47681e-09	0.521004	5.52443e-10
GOBP_REGULATION_OF_PHOSPHORUS_METABOLIC_PROCESS	0.491176	6.95237e-09	0.526749	3.2961e-10
GOBP_REGULATION_OF_NUCLEOTIDE_METABOLIC_PROCESS	-0.401827	3.73269e-06	-0.479524	1.75347e-08
GOBP_REGULATION_OF_NUCLEOTIDE_BIOSYNTHETIC_PROCESS	-0.401582	3.78857e-06	-0.431759	5.53377e-07
GOBP_REGULATION_OF_NUCLEOTIDE_BINDING_OLIGOMERIZATION_DOMAIN_CONTAINING_SIGNALING_PATHWAY	0.479058	1.81831e-08	0.446178	2.06228e-07
GOBP_REGULATION_OF_NUCLEOTIDE_BINDING_OLIGOMERIZATION_DOMAIN_CONTAINING_2_SIGNALING_PATHWAY	0.481371	1.5178e-08	0.439764	3.21739e-07
GOBP_REGULATION_OF_NADP_METABOLIC_PROCESS	0.445402	2.17743e-07	0.456223	1.00886e-07
GOBP_REGULATION_OF_LIPID_KINASE_ACTIVITY	0.506954	1.87727e-09	0.544978	5.99535e-11
GOBP_REGULATION_OF_GLYCOPROTEIN_METABOLIC_PROCESS	0.480158	1.66894e-08	0.495239	4.99382e-09
GOBP_REGULATION_OF_GLUCOSE_METABOLIC_PROCESS	-0.435739	4.23335e-07	-0.444718	2.28391e-07
GOBP_REGULATION_OF_GLUCOCORTICOID_METABOLIC_PROCESS	0.43653	4.01221e-07	0.64091	1.08081e-15
GOBP_REGULATION_OF_GLUCOCORTICOID_BIOSYNTHETIC_PROCESS	0.437201	3.83329e-07	0.640133	1.19944e-15
GOBP_REGULATION_OF_FATTY_ACID_BETA_OXIDATION	-0.417718	1.38626e-06	-0.456484	9.89951e-08
GOBP_REGULATION_OF_DNA_BIOSYNTHETIC_PROCESS	0.44354	2.47893e-07	0.471564	3.2351e-08
GOBP_REGULATION_OF_CELLULAR_CARBOHYDRATE_METABOLIC_PROCESS	-0.421595	1.08028e-06	-0.510198	1.42239e-09
GOBP_REGULATION_OF_ALDOSTERONE_METABOLIC_PROCESS	0.441807	2.79518e-07	0.649578	3.31422e-16
GOBP_REACTIVE_OXYGEN_SPECIES_METABOLIC_PROCESS	0.48684	9.84879e-09	0.4246	8.88447e-07
GOBP_QUINONE_CATABOLIC_PROCESS	-0.403448	3.38167e-06	-0.482302	1.41081e-08
GOBP_QUINOLINATE_METABOLIC_PROCESS	-0.439107	3.36548e-07	-0.51677	8.03375e-10
GOBP_PYRIMIDINE_DEOXYRIBONUCLEOTIDE_BIOSYNTHETIC_PROCESS	0.48566	1.08195e-08	0.511162	1.30897e-09
GOBP_PYRIMIDINE_DEOXYRIBONUCLEOSIDE_TRIPHOSPHATE_METABOLIC_PROCESS	0.483283	1.30592e-08	0.504634	2.28542e-09
GOBP_PYRIMIDINE_DEOXYRIBONUCLEOSIDE_MONOPHOSPHATE_METABOLIC_PROCESS	0.441738	2.80849e-07	0.482434	1.39625e-08
GOBP_PYRIMIDINE_DEOXYRIBONUCLEOSIDE_MONOPHOSPHATE_BIOSYNTHETIC_PROCESS	0.476818	2.16318e-08	0.587419	7.42567e-13
GOBP_PROTEIN_TRANSPORT_WITHIN_LIPID_BILAYER	0.413922	1.76457e-06	0.574615	2.98549e-12
GOBP_POSITIVE_REGULATION_OF_SMALL_MOLECULE_METABOLIC_PROCESS	-0.401772	3.7451e-06	-0.523239	4.52395e-10
GOBP_POSITIVE_REGULATION_OF_REACTIVE_OXYGEN_SPECIES_METABOLIC_PROCESS	0.48932	8.07498e-09	0.523695	4.34256e-10
GOBP_POSITIVE_REGULATION_OF_PROTEIN_METABOLIC_PROCESS	0.496224	4.60594e-09	0.525093	3.82896e-10
GOBP_POSITIVE_REGULATION_OF_PROTEIN_CATABOLIC_PROCESS	0.416607	1.48822e-06	0.464428	5.52904e-08
GOBP_POSITIVE_REGULATION_OF_LIPID_KINASE_ACTIVITY	0.486493	1.0125e-08	0.513551	1.06435e-09
GOBP_POSITIVE_REGULATION_OF_GLYCOPROTEIN_METABOLIC_PROCESS	0.452083	1.35832e-07	0.469933	3.66081e-08
GOBP_POSITIVE_REGULATION_OF_GLYCOGEN_METABOLIC_PROCESS	-0.406791	2.75426e-06	-0.49271	6.13884e-09
GOBP_POSITIVE_REGULATION_OF_GLUCOSE_METABOLIC_PROCESS	-0.443391	2.50482e-07	-0.464964	5.31346e-08
GOBP_POSITIVE_REGULATION_OF_FATTY_ACID_METABOLIC_PROCESS	-0.418347	1.3316e-06	-0.485428	1.10203e-08
GOBP_POSITIVE_REGULATION_OF_FATTY_ACID_BETA_OXIDATION	-0.409395	2.34365e-06	-0.427031	7.57415e-07
GOBP_POSITIVE_REGULATION_OF_DNA_METABOLIC_PROCESS	0.421633	1.07761e-06	0.415036	1.64446e-06
GOBP_POSITIVE_REGULATION_OF_DNA_BIOSYNTHETIC_PROCESS	0.470823	3.42217e-08	0.480975	1.56559e-08
GOBP_POSITIVE_REGULATION_OF_COLLAGEN_METABOLIC_PROCESS	0.426085	8.06042e-07	0.517914	7.26418e-10
GOBP_POSITIVE_REGULATION_OF_CELLULAR_CARBOHYDRATE_METABOLIC_PROCESS	-0.434147	4.71412e-07	-0.52218	4.97393e-10
GOBP_POSITIVE_REGULATION_OF_CELLULAR_AMIDE_METABOLIC_PROCESS	0.411612	2.04061e-06	0.461915	6.65865e-08
GOBP_POLYSACCHARIDE_METABOLIC_PROCESS	-0.442773	2.61442e-07	-0.482058	1.4382e-08
GOBP_POLYSACCHARIDE_BIOSYNTHETIC_PROCESS	-0.42018	1.18361e-06	-0.466117	4.87577e-08
GOBP_ORGANIC_ACID_METABOLIC_PROCESS	-0.446057	2.07986e-07	-0.506656	1.92544e-09
GOBP_ORGANIC_ACID_CATABOLIC_PROCESS	-0.48076	1.59219e-08	-0.545836	5.51899e-11
GOBP_ORGANIC_ACID_BIOSYNTHETIC_PROCESS	-0.404317	3.20666e-06	-0.473692	2.75068e-08
GOBP_NUCLEOTIDE_EXCISION_REPAIR_DNA_INCISION	-0.499807	3.42513e-09	-0.560941	1.23619e-11
GOBP_NUCLEOTIDE_BINDING_OLIGOMERIZATION_DOMAIN_CONTAINING_2_SIGNALING_PATHWAY	0.486559	1.00718e-08	0.492885	6.05236e-09
GOBP_NUCLEOTIDE_BINDING_OLIGOMERIZATION_DOMAIN_CONTAINING_1_SIGNALING_PATHWAY	0.472174	3.08858e-08	0.457129	9.44774e-08
GOBP_NUCLEOTIDE_BINDING_DOMAIN_LEUCINE_RICH_REPEAT_CONTAINING_RECEPTOR_SIGNALING_PATHWAY	0.457296	9.33399e-08	0.472494	3.01427e-08
GOBP_NOREPINEPHRINE_METABOLIC_PROCESS	0.418471	1.32106e-06	0.485084	1.13257e-08
GOBP_NOREPINEPHRINE_BIOSYNTHETIC_PROCESS	0.403022	3.47075e-06	0.47514	2.46178e-08
GOBP_NEUTRAL_LIPID_CATABOLIC_PROCESS	-0.409833	2.28057e-06	-0.481152	1.54402e-08
GOBP_NEGATIVE_REGULATION_OF_PROTEIN_METABOLIC_PROCESS	0.483536	1.28016e-08	0.54356	6.87039e-11
GOBP_NEGATIVE_REGULATION_OF_PHOSPHORUS_METABOLIC_PROCESS	0.435814	4.21183e-07	0.477034	2.1274e-08
GOBP_NEGATIVE_REGULATION_OF_NITRIC_OXIDE_METABOLIC_PROCESS	0.475889	2.32392e-08	0.566014	7.35268e-12
GOBP_NEGATIVE_REGULATION_OF_HORMONE_METABOLIC_PROCESS	0.467654	4.34595e-08	0.652732	2.13532e-16
GOBP_NEGATIVE_REGULATION_OF_HORMONE_BIOSYNTHETIC_PROCESS	0.476899	2.14967e-08	0.65758	1.07515e-16
GOBP_NEGATIVE_REGULATION_OF_GLYCOPROTEIN_METABOLIC_PROCESS	0.499356	3.55572e-09	0.489057	8.24737e-09
GOBP_NEGATIVE_REGULATION_OF_GLUCOCORTICOID_METABOLIC_PROCESS	0.459514	7.94105e-08	0.670585	1.60155e-17
GOBP_NEGATIVE_REGULATION_OF_AMYLOID_PRECURSOR_PROTEIN_BIOSYNTHETIC_PROCESS	0.518673	6.79336e-10	0.560839	1.24913e-11
GOBP_NEGATIVE_REGULATION_OF_AMINO_ACID_TRANSPORT	0.560702	1.26655e-11	0.53624	1.3744e-10
GOBP_NEGATIVE_REGULATION_OF_ALCOHOL_BIOSYNTHETIC_PROCESS	0.524171	4.16059e-10	0.614616	3.12911e-14
GOBP_MUCOPOLYSACCHARIDE_METABOLIC_PROCESS	0.481379	1.51685e-08	0.519867	6.1119e-10
GOBP_MONOSACCHARIDE_BIOSYNTHETIC_PROCESS	-0.412582	1.92001e-06	-0.433735	4.84664e-07
GOBP_MONOCARBOXYLIC_ACID_CATABOLIC_PROCESS	-0.515963	8.62358e-10	-0.553047	2.72726e-11
GOBP_MENAQUINONE_METABOLIC_PROCESS	-0.44429	2.35294e-07	-0.491464	6.79197e-09
GOBP_MALONYL_COA_METABOLIC_PROCESS	-0.432386	5.30646e-07	-0.481232	1.53449e-08
GOBP_LONG_CHAIN_FATTY_ACID_CATABOLIC_PROCESS	-0.428734	6.76832e-07	-0.56226	1.08092e-11
GOBP_LIPOXYGENASE_PATHWAY	0.455726	1.04574e-07	0.409119	2.38426e-06
GOBP_LIPOXIN_METABOLIC_PROCESS	0.448565	1.74373e-07	0.472929	2.9158e-08
GOBP_LIPID_OXIDATION	-0.456438	9.9326e-08	-0.4128	1.89381e-06
GOBP_LIPID_HOMEOSTASIS	-0.413349	1.82947e-06	-0.440167	3.12946e-07
GOBP_LEUKOTRIENE_METABOLIC_PROCESS	0.445384	2.18012e-07	0.42786	7.17095e-07
GOBP_LEUKOTRIENE_BIOSYNTHETIC_PROCESS	0.450386	1.53281e-07	0.478058	1.96517e-08
GOBP_LEUKOTRIENE_B4_METABOLIC_PROCESS	-0.428531	6.85978e-07	-0.484011	1.23299e-08
GOBP_LEUKOTRIENE_B4_CATABOLIC_PROCESS	-0.430102	6.1808e-07	-0.482486	1.39059e-08
GOBP_INOSITOL_LIPID_MEDIATED_SIGNALING	0.49997	3.37883e-09	0.511334	1.28973e-09
GOBP_ICOSANOID_BIOSYNTHETIC_PROCESS	0.431448	5.65032e-07	0.433075	5.06669e-07
GOBP_HYALURONAN_METABOLIC_PROCESS	0.510996	1.32789e-09	0.430718	5.93245e-07
GOBP_GLYCINE_METABOLIC_PROCESS	-0.467635	4.35217e-08	-0.525498	3.69139e-10
GOBP_GLYCINE_BIOSYNTHETIC_PROCESS	-0.434909	4.47771e-07	-0.440854	2.98507e-07
GOBP_GLUCAN_BIOSYNTHETIC_PROCESS	-0.410745	2.15445e-06	-0.487319	9.47954e-09
GOBP_GAMMA_AMINOBUTYRIC_ACID_SIGNALING_PATHWAY	0.502349	2.76989e-09	0.572288	3.81983e-12
GOBP_GALACTOSE_CATABOLIC_PROCESS	-0.407681	2.60686e-06	-0.519781	6.1589e-10
GOBP_G_PROTEIN_COUPLED_PURINERGIC_NUCLEOTIDE_RECEPTOR_SIGNALING_PATHWAY	0.502701	2.68942e-09	0.452791	1.29135e-07
GOBP_FRUCTOSE_6_PHOSPHATE_METABOLIC_PROCESS	0.438279	3.56167e-07	0.433581	4.89713e-07
GOBP_FATTY_ACID_METABOLIC_PROCESS	-0.457963	8.89219e-08	-0.513004	1.11614e-09
GOBP_FATTY_ACID_ELONGATION_SATURATED_FATTY_ACID	0.430005	6.22078e-07	0.536468	1.34542e-10
GOBP_FATTY_ACID_ELONGATION	0.436771	3.94703e-07	0.51689	7.94957e-10
GOBP_FATTY_ACID_CATABOLIC_PROCESS	-0.500197	3.31566e-09	-0.527472	3.0864e-10
GOBP_FATTY_ACID_BETA_OXIDATION_USING_ACYL_COA_OXIDASE	-0.48584	1.06654e-08	-0.501042	3.09014e-09
GOBP_FATTY_ACID_BETA_OXIDATION_USING_ACYL_COA_DEHYDROGENASE	-0.498695	3.75623e-09	-0.546998	4.93183e-11
GOBP_FATTY_ACID_BETA_OXIDATION	-0.508737	1.61234e-09	-0.533264	1.8135e-10
GOBP_ETHER_BIOSYNTHETIC_PROCESS	0.428085	7.06512e-07	0.419411	1.24374e-06
GOBP_ENERGY_RESERVE_METABOLIC_PROCESS	-0.437796	3.68103e-07	-0.481494	1.50329e-08
GOBP_DTTP_METABOLIC_PROCESS	0.480884	1.57687e-08	0.500628	3.19875e-09
GOBP_DTMP_METABOLIC_PROCESS	0.464458	5.51711e-08	0.478821	1.85211e-08
GOBP_DNA_BIOSYNTHETIC_PROCESS	0.410642	2.1683e-06	0.479682	1.7321e-08
GOBP_DICARBOXYLIC_ACID_CATABOLIC_PROCESS	-0.46515	5.24014e-08	-0.538015	1.16343e-10
GOBP_DIACYLGLYCEROL_BIOSYNTHETIC_PROCESS	-0.402024	3.68815e-06	-0.46433	5.56939e-08
GOBP_DEOXYRIBOSE_PHOSPHATE_METABOLIC_PROCESS	0.421834	1.06364e-06	0.408567	2.46756e-06
GOBP_DEOXYRIBONUCLEOTIDE_BIOSYNTHETIC_PROCESS	0.481391	1.51546e-08	0.518069	7.1655e-10
GOBP_DEOXYRIBONUCLEOSIDE_TRIPHOSPHATE_METABOLIC_PROCESS	0.490121	7.57013e-09	0.513305	1.08734e-09
GOBP_DEOXYRIBONUCLEOSIDE_TRIPHOSPHATE_BIOSYNTHETIC_PROCESS	0.470026	3.6351e-08	0.493735	5.64733e-09
GOBP_DEOXYRIBONUCLEOSIDE_MONOPHOSPHATE_METABOLIC_PROCESS	0.436807	3.93739e-07	0.457609	9.1237e-08
GOBP_DEOXYRIBONUCLEOSIDE_MONOPHOSPHATE_BIOSYNTHETIC_PROCESS	0.46719	4.49988e-08	0.5551	2.22436e-11
GOBP_CYCLOOXYGENASE_PATHWAY	0.435031	4.44094e-07	0.512817	1.13438e-09
GOBP_COLLAGEN_METABOLIC_PROCESS	0.460647	7.309e-08	0.566668	6.87229e-12
GOBP_COLLAGEN_CATABOLIC_PROCESS	0.403989	3.27165e-06	0.439066	3.37508e-07
GOBP_COLLAGEN_BIOSYNTHETIC_PROCESS	0.412153	1.97242e-06	0.537389	1.234e-10
GOBP_CHOLESTEROL_CATABOLIC_PROCESS	-0.432641	5.21654e-07	-0.454603	1.13393e-07
GOBP_CELLULAR_RESPONSE_TO_REACTIVE_OXYGEN_SPECIES	0.430263	6.11483e-07	0.60322	1.22343e-13
GOBP_CELLULAR_RESPONSE_TO_OXYGEN_LEVELS	0.449293	1.65626e-07	0.507179	1.84168e-09
GOBP_CELLULAR_RESPONSE_TO_OXYGEN_CONTAINING_COMPOUND	0.500597	3.207e-09	0.53924	1.03653e-10
GOBP_CELLULAR_RESPONSE_TO_LIPID	0.522499	4.83393e-10	0.511417	1.28051e-09
GOBP_CELLULAR_GLUCAN_METABOLIC_PROCESS	-0.444595	2.30348e-07	-0.482987	1.33674e-08
GOBP_CELLULAR_CARBOHYDRATE_BIOSYNTHETIC_PROCESS	-0.461384	6.92386e-08	-0.503615	2.49052e-09
GOBP_CELLULAR_AMINO_ACID_METABOLIC_PROCESS	-0.454411	1.1497e-07	-0.503026	2.61696e-09
GOBP_CELLULAR_AMINO_ACID_CATABOLIC_PROCESS	-0.412262	1.95906e-06	-0.46672	4.66084e-08
GOBP_CARBOHYDRATE_BIOSYNTHETIC_PROCESS	-0.410905	2.13293e-06	-0.511183	1.30667e-09
GOBP_BRANCHED_CHAIN_AMINO_ACID_CATABOLIC_PROCESS	-0.472073	3.11246e-08	-0.452996	1.27258e-07
GOBP_BILE_ACID_BIOSYNTHETIC_PROCESS	-0.401366	3.83861e-06	-0.440662	3.02466e-07
GOBP_ANDROGEN_CATABOLIC_PROCESS	0.439724	3.22606e-07	0.525651	3.6405e-10
GOBP_AMP_CATABOLIC_PROCESS	0.48721	9.56211e-09	0.425443	8.4073e-07
GOBP_AMINO_ACID_BETAINE_METABOLIC_PROCESS	-0.40532	3.01545e-06	-0.411613	2.04051e-06
GOBP_ALPHA_AMINO_ACID_METABOLIC_PROCESS	-0.444963	2.2451e-07	-0.491241	6.91544e-09
GOBP_ALPHA_AMINO_ACID_CATABOLIC_PROCESS	-0.407405	2.65167e-06	-0.479848	1.70983e-08
GOBP_ALKANESULFONATE_METABOLIC_PROCESS	-0.400664	4.00519e-06	-0.501521	2.9689e-09
GOBP_ALDEHYDE_CATABOLIC_PROCESS	-0.457417	9.25206e-08	-0.491164	6.95891e-09
GOBP_ALANINE_CATABOLIC_PROCESS	-0.40997	2.26127e-06	-0.449321	1.65299e-07
GOBP_AMINOGLYCOSIDE_ANTIBIOTIC_METABOLIC_PROCESS	0.519333	6.40811e-10	0.537046	1.27447e-10
GOBP_BRADYKININ_CATABOLIC_PROCESS	0.456848	9.64174e-08	0.455949	1.02901e-07
GOBP_DIOL_METABOLIC_PROCESS	0.457464	9.22046e-08	0.527453	3.09184e-10
GOBP_HISTAMINE_METABOLIC_PROCESS	0.434913	4.47646e-07	0.578351	2.00181e-12
GOBP_NEUROTRANSMITTER_METABOLIC_PROCESS	0.492408	6.29128e-09	0.473911	2.70495e-08
GOBP_PHOSPHAGEN_METABOLIC_PROCESS	0.52847	2.81821e-10	0.455659	1.05083e-07
GOBP_PIGMENT_METABOLIC_PROCESS_INVOLVED_IN_PIGMENTATION	0.400527	4.03861e-06	0.406065	2.8803e-06
GOBP_POSITIVE_REGULATION_OF_PHOSPHORUS_METABOLIC_PROCESS	0.552715	2.81831e-11	0.44216	2.72775e-07
GOBP_REGULATION_OF_ASPARTIC_TYPE_ENDOPEPTIDASE_ACTIVITY_INVOLVED_IN_AMYLOID_PRECURSOR_PROTEIN_CATABOLIC_PROCESS	0.402756	3.52756e-06	0.564494	8.5995e-12
GOBP_XENOBIOTIC_METABOLIC_PROCESS	0.521618	5.23002e-10	0.506024	2.03164e-09
HALLMARK_XENOBIOTIC_METABOLISM	0.519274	6.44187e-10	0.501848	2.88865e-09
