# Supplementary material for: Development and investigation of metabolism-associated risk assessment models for patients with viral hepatitis
Source: Front Cell Infect Microbiol. 2023 Mar 29;13:1165647. doi: 10.3389/fcimb.2023.1165647 (PMC10095836; doi:10.3389/fcimb.2023.1165647)
Supplement: Supplementary Table 3 — Differential Expressed Genes of various macrophage, NK, and CD8+T cell clusters. [file Table_3.xlsx]

## Sheet: Mac_cluster_markers
Differential Expressed Genes of various macrophage cell clusters
gene	p_val	avg_log2FC	pct.1	pct.2	p_val_adj	cluster
FCGR3A	3.9e-109	-2.28182	0.164	0.761	7.37e-105	Mac1
PPIF	3.64e-92	1.62711	0.833	0.304	6.87e-88	Mac1
IER3	1.3e-91	1.61339	0.85	0.352	2.46e-87	Mac1
PHLDA1	2.68e-81	2.0206	0.656	0.119	5.07e-77	Mac1
NFKBIA	1.33e-74	0.930849	0.94	0.738	2.51e-70	Mac1
VCAN	5.7e-74	1.52438	0.82	0.315	1.08e-69	Mac1
CDKN1C	2.44e-72	-1.79906	0.023	0.482	4.62e-68	Mac1
S100A8	4.92e-68	1.26556	0.908	0.549	9.29e-64	Mac1
THBS1	3.72e-65	2.15923	0.559	0.086	7.03e-61	Mac1
GPR183	3.89e-65	1.76936	0.576	0.092	7.36e-61	Mac1
RHOC	3.57e-61	-1.37814	0.257	0.681	6.75e-57	Mac1
S100A12	1.54e-59	1.57809	0.658	0.149	2.92e-55	Mac1
CXCL2	1.11e-51	1.4875	0.681	0.283	2.1e-47	Mac1
SPN	1.22e-50	-1.20973	0.262	0.65	2.31e-46	Mac1
CKB	4.14e-50	-1.3879	0.008	0.337	7.82e-46	Mac1
KDM6B	2.5e-49	0.930246	0.821	0.535	4.73e-45	Mac1
CD99	1.75e-48	1.06842	0.741	0.294	3.3e-44	Mac1
C15orf48	3.06e-48	1.62034	0.511	0.105	5.78e-44	Mac1
CXCL8	1.04e-46	1.47022	0.649	0.275	1.96e-42	Mac1
SLC2A3	1.05e-46	1.22535	0.683	0.298	1.99e-42	Mac1
RHOB	1.88e-46	-1.22744	0.234	0.616	3.55e-42	Mac1
CSF3R	1.69e-44	1.09847	0.721	0.304	3.19e-40	Mac1
VMO1	1.43e-43	-1.59342	0.048	0.371	2.71e-39	Mac1
ATP13A3	2.13e-43	1.25637	0.576	0.207	4.02e-39	Mac1
ZNF703	2.86e-43	-1.28144	0.085	0.438	5.4e-39	Mac1
TPM4	6.39e-43	0.996187	0.73	0.4	1.21e-38	Mac1
TNFAIP3	2.12e-42	1.21552	0.691	0.384	4.01e-38	Mac1
EREG	3.07e-41	1.27918	0.651	0.317	5.81e-37	Mac1
CTSC	4.71e-41	-0.852269	0.499	0.778	8.9e-37	Mac1
MTSS1	6.29e-41	-1.07206	0.275	0.629	1.19e-36	Mac1
SEMA6B	7e-41	1.33914	0.327	0.017	1.32e-36	Mac1
SOD1	1.53e-40	-0.961437	0.457	0.746	2.9e-36	Mac1
RGCC	7.72e-40	1.42918	0.494	0.14	1.46e-35	Mac1
LGALS2	1.17e-39	1.05342	0.664	0.25	2.21e-35	Mac1
HMOX1	1.7e-39	-1.05508	0.447	0.74	3.2e-35	Mac1
CD93	1.86e-39	1.26705	0.513	0.155	3.52e-35	Mac1
CD14	6.39e-39	0.949109	0.743	0.348	1.21e-34	Mac1
TUBA1B	1.01e-37	-0.918671	0.461	0.782	1.91e-33	Mac1
CAPG	3.33e-37	0.944858	0.678	0.287	6.29e-33	Mac1
IL1RN	6.3e-37	1.40569	0.509	0.168	1.19e-32	Mac1
SLC44A2	7.97e-37	-1.06292	0.073	0.392	1.51e-32	Mac1
ABI3	8.08e-37	-1.11395	0.199	0.541	1.53e-32	Mac1
TCF7L2	1.28e-36	-1.04571	0.202	0.553	2.42e-32	Mac1
ZC3H12A	5.63e-36	1.20629	0.469	0.136	1.06e-31	Mac1
ITGA5	5.86e-36	1.1708	0.432	0.101	1.11e-31	Mac1
CYTIP	1.14e-35	-0.819992	0.464	0.717	2.15e-31	Mac1
LRRC25	1.44e-35	-0.889695	0.356	0.671	2.73e-31	Mac1
CYFIP2	9.57e-35	-0.997788	0.062	0.356	1.81e-30	Mac1
IL1B	3.21e-34	0.949775	0.765	0.543	6.07e-30	Mac1
MS4A4A	7.02e-33	-1.09845	0.09	0.388	1.33e-28	Mac1
SPAG9	6.38e-32	1.01188	0.571	0.256	1.21e-27	Mac1
OAS1	1.7e-31	-0.948985	0.29	0.598	3.22e-27	Mac1
MAP3K8	1.06e-30	0.953509	0.663	0.402	2.01e-26	Mac1
CLEC4E	1.13e-30	1.05933	0.402	0.092	2.14e-26	Mac1
LMNA	2.7e-30	1.21202	0.414	0.113	5.1e-26	Mac1
PIM3	5.08e-30	0.879806	0.649	0.367	9.6e-26	Mac1
LTB	5.27e-30	-0.953289	0.075	0.344	9.96e-26	Mac1
CYP1B1	5.47e-30	1.4053	0.346	0.075	1.03e-25	Mac1
IL6R	1.15e-29	0.91021	0.594	0.279	2.17e-25	Mac1
SH2D3C	1.81e-29	-0.943279	0.082	0.354	3.42e-25	Mac1
LUCAT1	2.53e-29	1.22395	0.329	0.065	4.78e-25	Mac1
SYTL1	4.89e-29	-0.892028	0.12	0.413	9.24e-25	Mac1
TNFAIP2	9.65e-29	0.838864	0.743	0.484	1.82e-24	Mac1
SNX18	2.01e-28	-0.88845	0.09	0.369	3.79e-24	Mac1
AQP9	5.49e-28	1.06699	0.559	0.294	1.04e-23	Mac1
UNC119	5.89e-28	-0.826429	0.222	0.522	1.11e-23	Mac1
RGS19	1.54e-27	-0.860333	0.257	0.564	2.91e-23	Mac1
ICAM1	3.39e-27	0.957554	0.624	0.369	6.4e-23	Mac1
NLRP3	4.93e-27	1.0481	0.561	0.3	9.32e-23	Mac1
CLEC2B	9.91e-27	-0.815326	0.349	0.623	1.87e-22	Mac1
GAS7	1.31e-26	0.988582	0.461	0.172	2.47e-22	Mac1
SIDT2	1.44e-26	-0.888511	0.129	0.405	2.72e-22	Mac1
ANPEP	1.55e-26	0.980933	0.536	0.256	2.94e-22	Mac1
SLC7A5	2.6e-26	1.04799	0.406	0.132	4.92e-22	Mac1
LDLR	3.57e-26	1.05435	0.361	0.098	6.76e-22	Mac1
THBD	7.95e-26	1.22516	0.394	0.132	1.5e-21	Mac1
CALML4	9.63e-26	-0.926667	0.08	0.327	1.82e-21	Mac1
CXCL3	1.21e-25	1.2975	0.447	0.18	2.29e-21	Mac1
NCF1	1.59e-25	0.808037	0.643	0.335	3.01e-21	Mac1
PHLDA2	2.13e-25	0.991461	0.394	0.122	4.04e-21	Mac1
SIGLEC10	3.71e-25	-0.844867	0.192	0.47	7.01e-21	Mac1
TGIF1	3.85e-25	0.898531	0.521	0.25	7.28e-21	Mac1
RABGAP1L	7.16e-25	-0.817816	0.187	0.468	1.35e-20	Mac1
C1QA	9.44e-25	-1.39877	0.1	0.352	1.79e-20	Mac1
ZNF267	1.1e-24	0.826603	0.591	0.333	2.08e-20	Mac1
TXNIP	1.13e-24	-1.01946	0.157	0.428	2.13e-20	Mac1
CX3CR1	4.43e-24	-0.916899	0.1	0.346	8.38e-20	Mac1
TRAF1	5.64e-24	1.12919	0.322	0.084	1.07e-19	Mac1
ARL4C	8.48e-24	0.887046	0.541	0.287	1.6e-19	Mac1
EVL	9.33e-24	-0.840888	0.192	0.463	1.76e-19	Mac1
ETV3	1.45e-23	0.942322	0.384	0.134	2.74e-19	Mac1
CCL3	1.5e-23	1.22158	0.476	0.214	2.84e-19	Mac1
HSPB1	5.23e-23	-0.92636	0.274	0.535	9.89e-19	Mac1
PTX3	1.91e-22	1.09849	0.356	0.113	3.61e-18	Mac1
TRMT6	3.31e-22	0.973492	0.332	0.103	6.25e-18	Mac1
KCTD20	3.53e-22	0.845004	0.513	0.264	6.67e-18	Mac1
SH3BP5	4.7e-22	0.848108	0.492	0.241	8.89e-18	Mac1
AC005280.2	9.45e-22	0.980571	0.369	0.134	1.79e-17	Mac1
JARID2	1.68e-20	0.859305	0.419	0.182	3.18e-16	Mac1
SELL	1.05e-19	0.836503	0.446	0.201	1.98e-15	Mac1
AC020656.1	4.24e-19	0.853676	0.394	0.159	8.01e-15	Mac1
DUSP6	1.01e-18	0.836987	0.538	0.312	1.92e-14	Mac1
PDE4DIP	1.4e-17	0.833846	0.434	0.222	2.65e-13	Mac1
OLR1	2.93e-17	0.888143	0.402	0.184	5.53e-13	Mac1
ZBTB43	3.08e-17	0.871739	0.366	0.163	5.82e-13	Mac1
EAF1	5.1e-16	0.861187	0.352	0.155	9.63e-12	Mac1
TNFAIP6	9.29e-15	1.04254	0.316	0.136	1.76e-10	Mac1
NFKBID	2.26e-14	0.815269	0.402	0.216	4.26e-10	Mac1
FCGR3A	6.66e-149	2.17318	0.985	0.206	1.26e-144	Mac2
CDKN1C	9.2e-140	2.2282	0.724	0.026	1.74e-135	Mac2
LYZ	2.39e-118	-1.05425	0.912	0.959	4.52e-114	Mac2
RHOC	2.19e-104	1.6545	0.885	0.267	4.14e-100	Mac2
MTSS1	5.38e-103	1.58212	0.888	0.246	1.02e-98	Mac2
SPN	3.75e-101	1.57094	0.876	0.254	7.1e-97	Mac2
CKB	4.65e-101	1.81835	0.518	0.006	8.79e-97	Mac2
SMIM25	4.38e-96	1.20638	0.971	0.522	8.28e-92	Mac2
MS4A6A	1.97e-93	-2.28219	0.138	0.803	3.73e-89	Mac2
VMO1	1.99e-86	1.96775	0.55	0.046	3.76e-82	Mac2
VCAN	4.36e-81	-2.33369	0.182	0.76	8.25e-77	Mac2
TCF7L2	5.08e-80	1.43508	0.768	0.191	9.61e-76	Mac2
PAPSS2	8.7e-80	1.2737	0.924	0.395	1.64e-75	Mac2
S100A8	1.77e-77	-1.9375	0.491	0.849	3.34e-73	Mac2
ZNF703	2.05e-75	1.60535	0.6	0.097	3.88e-71	Mac2
CD99	3.31e-74	-2.00791	0.135	0.706	6.27e-70	Mac2
SLC44A2	1.18e-72	1.33438	0.568	0.072	2.23e-68	Mac2
HES4	1.28e-72	1.33378	0.841	0.267	2.42e-68	Mac2
CYTIP	5.13e-72	1.10654	0.903	0.442	9.69e-68	Mac2
PECAM1	4.56e-70	1.04626	0.924	0.485	8.63e-66	Mac2
CYFIP2	5.28e-70	1.35715	0.521	0.059	9.97e-66	Mac2
LGALS2	5.66e-70	-2.20677	0.068	0.647	1.07e-65	Mac2
PPP1R17	1.38e-69	1.67298	0.424	0.022	2.61e-65	Mac2
S100A9	1.56e-67	-1.15476	0.815	0.895	2.95e-63	Mac2
SYTL1	3.95e-67	1.32322	0.6	0.107	7.46e-63	Mac2
S100A12	8.55e-67	-2.72738	0.021	0.595	1.62e-62	Mac2
CD14	1.05e-66	-1.90292	0.191	0.719	1.99e-62	Mac2
NAP1L1	2.45e-66	0.840047	0.971	0.646	4.64e-62	Mac2
SIGLEC10	2.35e-65	1.30341	0.679	0.166	4.44e-61	Mac2
ICAM2	1.05e-63	1.13494	0.838	0.331	1.98e-59	Mac2
SOD1	6.33e-63	1.11317	0.888	0.463	1.2e-58	Mac2
CTSC	9.64e-63	0.984712	0.926	0.5	1.82e-58	Mac2
SELPLG	8e-62	1.07069	0.879	0.38	1.51e-57	Mac2
IER3	7.02e-61	-1.66912	0.309	0.752	1.33e-56	Mac2
NEURL1	7.65e-61	1.27361	0.4	0.028	1.45e-56	Mac2
PPIF	4.61e-60	-1.67114	0.285	0.717	8.71e-56	Mac2
SH2D3C	1.95e-59	1.29292	0.506	0.079	3.68e-55	Mac2
UNC119	1.14e-57	1.12806	0.703	0.214	2.15e-53	Mac2
PTPN6	3.98e-55	0.873165	0.956	0.523	7.52e-51	Mac2
HMOX1	2.84e-54	0.880993	0.894	0.449	5.38e-50	Mac2
CSF3R	3.42e-54	-1.64552	0.2	0.669	6.47e-50	Mac2
JPT1	1.22e-53	0.942318	0.891	0.476	2.3e-49	Mac2
LRRC25	1.38e-52	0.984316	0.824	0.363	2.61e-48	Mac2
CUX1	2.04e-52	0.995288	0.841	0.419	3.86e-48	Mac2
PPM1N	7.39e-51	1.06112	0.303	0.01	1.4e-46	Mac2
CXCL16	1.18e-50	0.912212	0.879	0.477	2.22e-46	Mac2
LINC02432	2.52e-50	1.135	0.391	0.042	4.77e-46	Mac2
CAPG	4.69e-50	-1.57786	0.179	0.633	8.86e-46	Mac2
SIDT2	5.46e-50	1.09522	0.556	0.128	1.03e-45	Mac2
RASSF5	5.25e-49	0.876139	0.868	0.439	9.93e-45	Mac2
OAS1	6.92e-49	1.03757	0.744	0.299	1.31e-44	Mac2
CD79B	1.24e-48	1.05205	0.353	0.032	2.34e-44	Mac2
LTB	5.1e-48	1.1285	0.465	0.086	9.64e-44	Mac2
CLEC2B	5.28e-48	1.03329	0.774	0.348	9.99e-44	Mac2
PAG1	8.74e-48	1.04443	0.676	0.221	1.65e-43	Mac2
RHOB	8.66e-47	1.09482	0.712	0.281	1.64e-42	Mac2
GPR183	5.91e-46	-1.88662	0.038	0.486	1.12e-41	Mac2
SNX18	8.64e-45	1.00351	0.491	0.102	1.63e-40	Mac2
DUSP5	1.44e-44	1.12025	0.65	0.226	2.73e-40	Mac2
CALML4	8.5e-44	0.98424	0.447	0.086	1.61e-39	Mac2
CRTAP	3.3e-42	-1.29123	0.288	0.652	6.24e-38	Mac2
RNASE6	1.33e-41	-1.62499	0.015	0.421	2.51e-37	Mac2
FAM110A	5.89e-41	1.05513	0.594	0.201	1.11e-36	Mac2
EVL	9.32e-41	0.992126	0.6	0.196	1.76e-36	Mac2
RABGAP1L	4.5e-40	0.952645	0.6	0.196	8.51e-36	Mac2
NAAA	2.98e-39	0.866338	0.785	0.385	5.64e-35	Mac2
MNDA	5.19e-39	-0.967295	0.559	0.776	9.82e-35	Mac2
PHLDA1	9.33e-39	-1.70998	0.138	0.522	1.76e-34	Mac2
NCF1	1.15e-38	-1.44919	0.241	0.611	2.17e-34	Mac2
CD36	1.61e-38	-1.47595	0.135	0.524	3.05e-34	Mac2
IFITM1	1.98e-38	1.05049	0.571	0.176	3.75e-34	Mac2
MS4A4A	2.72e-37	0.878458	0.479	0.12	5.15e-33	Mac2
LILRB1	8.53e-37	0.82452	0.785	0.376	1.61e-32	Mac2
BLVRB	4.76e-36	-1.06174	0.456	0.738	9.01e-32	Mac2
ALDH2	7.82e-36	-1.31026	0.226	0.582	1.48e-31	Mac2
ABI3	1.35e-35	0.845538	0.635	0.238	2.55e-31	Mac2
THBS1	2.74e-35	-1.97359	0.079	0.451	5.18e-31	Mac2
TPM4	3.74e-35	-1.14747	0.379	0.661	7.07e-31	Mac2
ADGRE1	3.54e-34	0.881877	0.388	0.083	6.7e-30	Mac2
P2RX1	4.19e-34	0.882759	0.432	0.105	7.92e-30	Mac2
GNG2	6.47e-34	0.82419	0.676	0.279	1.22e-29	Mac2
GPR137B	7.58e-33	0.882226	0.426	0.113	1.43e-28	Mac2
CLEC4E	8.72e-33	-1.51286	0.018	0.362	1.65e-28	Mac2
PHTF2	8.82e-33	0.907343	0.376	0.084	1.67e-28	Mac2
SNX9	2.36e-32	0.844452	0.691	0.301	4.45e-28	Mac2
NAIP	2.59e-32	-1.46315	0.059	0.41	4.89e-28	Mac2
PIK3CG	3.2e-32	0.909394	0.35	0.073	6.04e-28	Mac2
CD63	1.05e-31	-0.910916	0.5	0.74	1.99e-27	Mac2
CDH23	4.44e-31	0.874663	0.329	0.065	8.39e-27	Mac2
SLC2A3	8.89e-31	-1.21529	0.285	0.598	1.68e-26	Mac2
MAPK7	1.55e-30	0.869522	0.471	0.148	2.93e-26	Mac2
ADA	2.57e-30	0.804943	0.479	0.152	4.86e-26	Mac2
TBC1D8	3.8e-30	0.816197	0.571	0.221	7.19e-26	Mac2
CD163	3.81e-30	-1.44738	0.021	0.345	7.21e-26	Mac2
CD93	1.57e-29	-1.35421	0.118	0.445	2.96e-25	Mac2
IL3RA	1.26e-28	0.884314	0.459	0.15	2.37e-24	Mac2
CX3CR1	2.93e-27	0.921133	0.415	0.128	5.54e-23	Mac2
C15orf48	1.18e-26	-1.48175	0.1	0.418	2.23e-22	Mac2
FOSB	1.09e-25	-0.923069	0.479	0.703	2.06e-21	Mac2
SELL	1.57e-25	-1.27351	0.124	0.422	2.96e-21	Mac2
LMNA	8.29e-25	-1.41439	0.071	0.362	1.57e-20	Mac2
PTGES	1.32e-24	0.827909	0.303	0.07	2.49e-20	Mac2
IL6R	2.49e-24	-1.01423	0.241	0.537	4.71e-20	Mac2
AC020656.1	2.56e-24	-1.23369	0.085	0.371	4.83e-20	Mac2
ITGA5	4.61e-24	-1.15355	0.076	0.366	8.71e-20	Mac2
ZC3H12A	1.85e-23	-1.17006	0.115	0.4	3.5e-19	Mac2
LDLR	3e-23	-1.20656	0.05	0.32	5.68e-19	Mac2
HLA-DMB	5.38e-21	-0.973263	0.297	0.532	1.02e-16	Mac2
LY86	1.17e-19	-0.846155	0.338	0.581	2.2e-15	Mac2
IL1RN	1.22e-19	-1.21751	0.168	0.43	2.31e-15	Mac2
SGK1	1.8e-19	-0.895304	0.356	0.582	3.4e-15	Mac2
CCL3	3.95e-19	-1.32217	0.174	0.432	7.47e-15	Mac2
ITGAM	4.73e-19	-1.0531	0.076	0.32	8.94e-15	Mac2
CXCL8	5.05e-19	-1.12961	0.321	0.542	9.55e-15	Mac2
PID1	7.93e-19	-1.01687	0.112	0.357	1.5e-14	Mac2
PHLDA2	1.43e-17	-0.962571	0.1	0.34	2.7e-13	Mac2
GSN	1.91e-17	-1.03336	0.126	0.358	3.62e-13	Mac2
CXCL2	2.15e-17	-1.01236	0.35	0.559	4.06e-13	Mac2
RGCC	2.22e-17	-1.11709	0.162	0.402	4.19e-13	Mac2
LDHB	5.79e-17	-0.882559	0.279	0.494	1.09e-12	Mac2
GADD45B	1.37e-16	-0.805976	0.424	0.597	2.6e-12	Mac2
GAS7	1.98e-16	-0.998098	0.171	0.394	3.75e-12	Mac2
TNFAIP3	2.03e-16	-0.890377	0.435	0.597	3.85e-12	Mac2
PLBD1	3.81e-16	-0.913746	0.274	0.495	7.21e-12	Mac2
ACTN1	4.52e-16	-0.961607	0.091	0.308	8.55e-12	Mac2
ATP13A3	1.16e-15	-0.873951	0.256	0.468	2.18e-11	Mac2
SPAG9	1.47e-15	-0.833924	0.271	0.491	2.78e-11	Mac2
BHLHE40	2.41e-15	-0.911536	0.1	0.316	4.55e-11	Mac2
EREG	2.48e-15	-0.94211	0.379	0.546	4.69e-11	Mac2
METTL9	1.65e-14	-0.811778	0.276	0.476	3.12e-10	Mac2
KCTD12	2.78e-14	-0.845941	0.162	0.377	5.25e-10	Mac2
PLD3	3.12e-14	-0.912107	0.218	0.417	5.89e-10	Mac2
HEXA	5.85e-14	-0.866116	0.109	0.312	1.11e-09	Mac2
ETV3	2.65e-13	-0.868007	0.135	0.325	5e-09	Mac2
FLOT1	4.09e-13	-0.847511	0.232	0.426	7.74e-09	Mac2
ANPEP	4.69e-13	-0.850186	0.279	0.46	8.87e-09	Mac2
PTAFR	2.66e-12	-0.855593	0.132	0.316	5.02e-08	Mac2
JUN	1.84e-11	-0.964753	0.182	0.358	3.47e-07	Mac2
CCR1	2.62e-11	-0.878505	0.162	0.33	4.95e-07	Mac2
CXCL3	5.25e-09	-0.899392	0.218	0.368	9.92e-05	Mac2
THBD	7.15e-09	-0.856417	0.171	0.316	0.000135084	Mac2
TXNIP	5.68e-42	1.53367	0.778	0.226	1.07e-37	Mac3
HSPA1B	5.16e-38	1.65943	0.795	0.303	9.75e-34	Mac3
G0S2	2.22e-24	-1.59919	0.248	0.753	4.2e-20	Mac3
FOS	4.21e-24	0.867805	0.923	0.736	7.96e-20	Mac3
MAFB	4.22e-24	-1.03979	0.538	0.871	7.99e-20	Mac3
ZFP36L2	6.87e-23	0.998897	0.812	0.47	1.3e-18	Mac3
GIMAP7	2.28e-22	1.22397	0.393	0.093	4.3e-18	Mac3
JUN	3.37e-22	1.32496	0.641	0.266	6.36e-18	Mac3
LIMS1	6.19e-22	-1.18233	0.359	0.777	1.17e-17	Mac3
CD36	1.36e-21	1.07296	0.744	0.367	2.57e-17	Mac3
ATP2B1	3.08e-21	-0.957654	0.479	0.841	5.82e-17	Mac3
C5AR1	3.33e-21	-0.914453	0.53	0.851	6.3e-17	Mac3
HSPA1A	1.01e-19	0.92033	0.88	0.668	1.91e-15	Mac3
SAMSN1	3.19e-18	-0.948479	0.47	0.819	6.03e-14	Mac3
ISG20	8.68e-17	-1.36206	0.12	0.542	1.64e-12	Mac3
CTSL	1.28e-15	-1.29374	0.248	0.595	2.42e-11	Mac3
HRH2	8.08e-15	0.932856	0.427	0.148	1.53e-10	Mac3
DNAJB1	1.07e-14	0.948502	0.735	0.517	2.03e-10	Mac3
GIMAP1	1.27e-14	0.868355	0.419	0.142	2.39e-10	Mac3
RCSD1	3.3e-14	0.859243	0.684	0.4	6.24e-10	Mac3
BASP1	3.58e-14	-1.13669	0.256	0.63	6.77e-10	Mac3
CXCL16	3.74e-14	-1.06633	0.299	0.634	7.07e-10	Mac3
BIRC3	6.99e-14	-1.2694	0.197	0.544	1.32e-09	Mac3
BCL2A1	7.01e-14	-0.822164	0.504	0.8	1.33e-09	Mac3
RASSF5	2.34e-13	-0.94556	0.256	0.605	4.42e-09	Mac3
CTNNB1	5.06e-13	-0.98519	0.265	0.624	9.56e-09	Mac3
SERPINB9	6.55e-13	-0.977913	0.291	0.632	1.24e-08	Mac3
CCRL2	6.84e-13	-1.10587	0.265	0.578	1.29e-08	Mac3
CREM	1.58e-12	-0.927125	0.333	0.69	2.99e-08	Mac3
LPCAT1	1.6e-12	-1.02453	0.137	0.508	3.03e-08	Mac3
AQP9	2.23e-12	-1.26152	0.12	0.473	4.21e-08	Mac3
FCGR3A	2.52e-12	-1.54999	0.171	0.474	4.77e-08	Mac3
CD1D	3.24e-12	0.804833	0.308	0.096	6.13e-08	Mac3
CXCL2	3.83e-12	-1.41779	0.214	0.528	7.25e-08	Mac3
MARCKSL1	5.26e-12	-1.10175	0.214	0.541	9.94e-08	Mac3
INSIG1	5.66e-12	-0.983051	0.333	0.634	1.07e-07	Mac3
TNFSF10	2.21e-11	0.850603	0.521	0.263	4.18e-07	Mac3
PHLDA1	2.31e-11	-1.343	0.12	0.439	4.37e-07	Mac3
CHST7	7.81e-11	-1.1345	0.034	0.323	1.48e-06	Mac3
HES4	8.65e-11	-1.19946	0.179	0.472	1.63e-06	Mac3
PIM3	1.78e-10	-0.97966	0.265	0.547	3.36e-06	Mac3
CDC42EP2	2.48e-10	-0.906174	0.214	0.542	4.69e-06	Mac3
PDE4B	3.13e-10	-0.911338	0.265	0.6	5.92e-06	Mac3
CIITA	3.26e-10	0.828441	0.342	0.13	6.16e-06	Mac3
B4GALT5	3.27e-10	-1.17512	0.043	0.315	6.18e-06	Mac3
MTSS1	5.64e-10	-1.03575	0.188	0.47	1.07e-05	Mac3
ARL4C	7.72e-10	-1.04786	0.171	0.452	1.46e-05	Mac3
JPT1	9.92e-10	-0.808286	0.385	0.627	1.88e-05	Mac3
GCH1	1.81e-09	-0.891338	0.265	0.537	3.43e-05	Mac3
PAPSS2	2.6e-09	-0.868697	0.291	0.586	4.91e-05	Mac3
SNX9	2.65e-09	-0.909559	0.162	0.449	5.01e-05	Mac3
MAP3K8	4.51e-09	-0.922292	0.316	0.567	8.52e-05	Mac3
ATP13A3	7.09e-09	-1.00621	0.162	0.432	0.000134112	Mac3
AVPI1	7.83e-09	-1.00597	0.111	0.376	0.000147987	Mac3
PFKFB3	8.58e-09	-0.955738	0.137	0.402	0.000162224	Mac3
NLRP3	9.11e-09	-0.99924	0.197	0.468	0.00017219	Mac3
HMOX1	1.51e-08	-0.906193	0.35	0.611	0.000285598	Mac3
SIGLEC10	1.64e-08	-0.937399	0.085	0.349	0.000310318	Mac3
NR4A3	4.25e-08	-0.803113	0.231	0.506	0.000803689	Mac3
SPATA13	5.69e-08	-0.872249	0.12	0.387	0.00107571	Mac3
METRNL	7.78e-08	-0.881674	0.154	0.42	0.00147072	Mac3
RUNX3	9.51e-08	-0.821195	0.094	0.343	0.00179857	Mac3
TGIF1	1.67e-07	-0.869566	0.188	0.419	0.00315319	Mac3
APOBEC3A	2.71e-07	-0.827207	0.239	0.489	0.00511627	Mac3
RNF144B	2.75e-07	-0.865025	0.179	0.42	0.00519257	Mac3
C15orf48	4.5e-07	-1.10669	0.12	0.345	0.00851112	Mac3
DUSP5	4.86e-07	-0.849891	0.145	0.379	0.00918892	Mac3
RGCC	8.15e-07	-1.05722	0.137	0.351	0.0154132	Mac3
THBS1	8.38e-07	-1.18622	0.145	0.361	0.0158493	Mac3
PDE4DIP	1.34e-06	-0.882926	0.145	0.357	0.0253116	Mac3
TCF7L2	1.44e-06	-0.843013	0.179	0.387	0.0272174	Mac3
CXCL3	1.48e-06	-1.17575	0.137	0.344	0.028063	Mac3
CXCL8	2e-06	-0.89305	0.282	0.498	0.0378748	Mac3
SELENOP	5.29e-108	3.58443	0.606	0.013	1e-103	Mac4
APOE	1.29e-103	3.35156	0.561	0.01	2.44e-99	Mac4
SLC40A1	2.71e-98	3.61479	0.727	0.037	5.13e-94	Mac4
C1QC	3.08e-85	3.55365	0.803	0.068	5.83e-81	Mac4
C1QB	2.17e-73	3.41157	0.788	0.084	4.1e-69	Mac4
APOC1	3.23e-65	3.03164	0.561	0.036	6.11e-61	Mac4
CXCL12	1.35e-64	2.55451	0.333	0.005	2.55e-60	Mac4
C1QA	9.73e-58	3.05897	0.879	0.176	1.84e-53	Mac4
DAB2	1.27e-43	2.44681	0.485	0.047	2.39e-39	Mac4
IFI27	6.26e-35	2.95926	0.333	0.025	1.18e-30	Mac4
NR1H3	1.31e-32	2.25529	0.364	0.034	2.47e-28	Mac4
FCN1	2.51e-29	-2.53525	0.091	0.899	4.75e-25	Mac4
FTL	4.3e-29	0.929943	1	0.998	8.13e-25	Mac4
NEAT1	1.54e-27	-1.95589	0.227	0.988	2.92e-23	Mac4
NAMPT	2.94e-27	-2.10068	0.136	0.923	5.57e-23	Mac4
CD55	6.11e-27	-2.47357	0.076	0.824	1.15e-22	Mac4
BTG1	5.03e-26	-1.80453	0.258	0.945	9.5e-22	Mac4
FOLR2	1.09e-25	2.44213	0.455	0.082	2.05e-21	Mac4
C5AR1	1.69e-25	-2.18755	0.136	0.86	3.19e-21	Mac4
PLAUR	2.33e-25	-2.09782	0.121	0.901	4.41e-21	Mac4
BCL2A1	2.5e-25	-2.44496	0.076	0.812	4.73e-21	Mac4
C1orf54	6.36e-24	2.2037	0.424	0.075	1.2e-19	Mac4
TNFRSF1B	1.22e-23	-1.80175	0.182	0.877	2.31e-19	Mac4
G0S2	5.29e-23	-2.84373	0.03	0.742	9.99e-19	Mac4
ATP2B1	3.55e-22	-1.90359	0.152	0.844	6.71e-18	Mac4
FLNA	4.48e-22	-1.86288	0.121	0.844	8.46e-18	Mac4
CRIP1	8.1e-22	-1.82033	0.197	0.879	1.53e-17	Mac4
REL	3.76e-21	-1.87823	0.136	0.796	7.11e-17	Mac4
SLC11A1	5.22e-21	-2.16704	0.045	0.71	9.87e-17	Mac4
MYADM	1.98e-20	-1.88028	0.106	0.781	3.75e-16	Mac4
HLA-DPB1	2.54e-20	1.04773	0.879	0.845	4.8e-16	Mac4
NFKBIA	3.11e-20	-1.63323	0.288	0.881	5.87e-16	Mac4
PPP1R15A	3.79e-20	-1.71423	0.197	0.846	7.17e-16	Mac4
KDM6B	4.53e-20	-2.04411	0.076	0.726	8.56e-16	Mac4
NPC2	7.82e-20	0.868849	0.909	0.908	1.48e-15	Mac4
CDKN1A	1.13e-19	-1.67568	0.106	0.813	2.13e-15	Mac4
FOSL2	1.14e-19	-1.97288	0.045	0.705	2.15e-15	Mac4
MALAT1	1.26e-19	-1.21433	0.47	0.999	2.39e-15	Mac4
EMP3	1.67e-19	-1.3892	0.333	0.967	3.16e-15	Mac4
MCL1	1.75e-19	-1.45421	0.227	0.916	3.31e-15	Mac4
FGR	6.52e-19	-1.46896	0.197	0.852	1.23e-14	Mac4
LILRB2	1.55e-18	-1.4798	0.212	0.841	2.93e-14	Mac4
STX11	2.51e-18	-1.78119	0.076	0.717	4.75e-14	Mac4
LRRFIP1	3.03e-18	-1.37079	0.273	0.906	5.72e-14	Mac4
TUBB	5.15e-18	1.62671	0.758	0.476	9.73e-14	Mac4
CHD1	6.05e-18	-1.8275	0.03	0.663	1.14e-13	Mac4
DUSP1	1.74e-17	-1.45133	0.227	0.923	3.29e-13	Mac4
VAMP8	1.84e-17	1.2382	0.833	0.756	3.48e-13	Mac4
TUBA1B	2.1e-17	1.39276	0.788	0.599	3.97e-13	Mac4
ATP1B3	2.11e-17	-1.55825	0.136	0.767	3.98e-13	Mac4
SAMSN1	2.34e-17	-1.38838	0.152	0.822	4.42e-13	Mac4
ADGRE5	2.7e-17	-1.64061	0.121	0.727	5.11e-13	Mac4
SOD2	3.44e-17	-1.40864	0.303	0.939	6.51e-13	Mac4
MS4A6A	4.27e-17	1.44763	0.803	0.589	8.07e-13	Mac4
FPR1	5.77e-17	-1.55532	0.152	0.762	1.09e-12	Mac4
TIMP1	6.19e-17	-1.27362	0.379	0.948	1.17e-12	Mac4
BCL3	6.96e-17	-1.70574	0.061	0.677	1.32e-12	Mac4
S100A8	7.85e-17	-1.88535	0.167	0.777	1.48e-12	Mac4
PDE4B	1e-16	-2.11822	0.015	0.599	1.9e-12	Mac4
LILRA5	1.09e-16	-1.60463	0.076	0.704	2.06e-12	Mac4
DDX3X	2.54e-16	-1.63686	0.106	0.697	4.81e-12	Mac4
CD44	2.66e-16	-1.26406	0.288	0.907	5.02e-12	Mac4
GPCPD1	3.7e-16	-1.76847	0.061	0.642	7e-12	Mac4
APLP2	4.22e-16	-1.38437	0.182	0.81	7.97e-12	Mac4
AHNAK	4.26e-16	-1.35853	0.242	0.843	8.05e-12	Mac4
AKAP13	6.22e-16	-1.50136	0.091	0.689	1.18e-11	Mac4
VCAN	1.02e-15	-2.24435	0.061	0.617	1.93e-11	Mac4
MAP2K3	1.11e-15	-1.59321	0.061	0.65	2.1e-11	Mac4
IL1B	1.5e-15	-1.96964	0.136	0.694	2.84e-11	Mac4
IQGAP1	1.8e-15	-1.33134	0.182	0.796	3.4e-11	Mac4
NR4A1	3.38e-15	-1.65347	0.091	0.675	6.4e-11	Mac4
CD68	3.89e-15	0.848528	0.864	0.903	7.36e-11	Mac4
TREM1	4.52e-15	-1.8468	0.061	0.595	8.55e-11	Mac4
NFKBIZ	4.67e-15	-1.81433	0.091	0.648	8.83e-11	Mac4
CD300E	8.58e-15	-1.65619	0.045	0.61	1.62e-10	Mac4
SERPINB9	9.3e-15	-1.67256	0.061	0.63	1.76e-10	Mac4
ATP2B1-AS1	1.12e-14	-1.83244	0.045	0.592	2.11e-10	Mac4
SLC43A2	1.31e-14	-1.48774	0.061	0.636	2.48e-10	Mac4
EREG	1.42e-14	-2.40612	0	0.527	2.68e-10	Mac4
EZR	1.6e-14	-1.38546	0.167	0.775	3.02e-10	Mac4
FOSB	1.85e-14	-1.68203	0.121	0.668	3.49e-10	Mac4
MYO1G	1.89e-14	-1.53734	0.076	0.621	3.57e-10	Mac4
BIRC3	2.24e-14	-2.012	0.015	0.539	4.23e-10	Mac4
TNFAIP3	4.14e-14	-2.02535	0.061	0.579	7.83e-10	Mac4
PHACTR1	4.16e-14	-1.7558	0.061	0.593	7.86e-10	Mac4
CD83	4.51e-14	-1.30239	0.227	0.784	8.52e-10	Mac4
RILPL2	5.02e-14	-1.24195	0.182	0.8	9.48e-10	Mac4
KLF6	5.17e-14	-1.3996	0.152	0.732	9.78e-10	Mac4
CMTM6	5.89e-14	-1.20466	0.258	0.812	1.11e-09	Mac4
CDC42EP2	6.54e-14	-1.72423	0.015	0.539	1.24e-09	Mac4
SLC16A3	9.14e-14	-1.61551	0.045	0.569	1.73e-09	Mac4
SLC25A5	9.51e-14	0.876553	0.818	0.839	1.8e-09	Mac4
CREM	1.24e-13	-1.35709	0.106	0.687	2.34e-09	Mac4
DUSP2	1.37e-13	-1.71141	0.061	0.605	2.59e-09	Mac4
PNPLA8	1.4e-13	-1.54794	0.045	0.58	2.64e-09	Mac4
JUND	2.14e-13	-1.38189	0.121	0.689	4.04e-09	Mac4
RNF149	2.2e-13	-1.15634	0.227	0.784	4.15e-09	Mac4
DDX21	2.85e-13	-1.16224	0.212	0.794	5.39e-09	Mac4
NFKB1	2.98e-13	-1.52033	0.076	0.607	5.63e-09	Mac4
IER3	3.01e-13	-1.65369	0.152	0.647	5.7e-09	Mac4
NBPF26	3.1e-13	-1.56743	0.091	0.599	5.87e-09	Mac4
ELF1	3.25e-13	-1.20257	0.136	0.714	6.14e-09	Mac4
RASSF5	3.25e-13	-1.35036	0.076	0.599	6.15e-09	Mac4
EMILIN2	3.41e-13	-1.61866	0.061	0.562	6.44e-09	Mac4
CCRL2	3.98e-13	-1.50021	0.045	0.577	7.52e-09	Mac4
S100A6	4.43e-13	-0.948119	0.515	0.984	8.38e-09	Mac4
PRDX1	4.89e-13	1.37457	0.788	0.759	9.25e-09	Mac4
SRSF5	4.92e-13	-1.22249	0.167	0.734	9.29e-09	Mac4
SERPINA1	4.94e-13	-1.08191	0.379	0.939	9.33e-09	Mac4
PTPRC	5.15e-13	-1.05749	0.348	0.91	9.74e-09	Mac4
PNP	6.57e-13	-1.53151	0.076	0.572	1.24e-08	Mac4
CPPED1	7.6e-13	-1.39337	0.076	0.588	1.44e-08	Mac4
PTPRE	7.98e-13	-1.13482	0.242	0.825	1.51e-08	Mac4
ICAM3	9e-13	-1.67	0.03	0.527	1.7e-08	Mac4
SLC2A3	1.28e-12	-1.79181	0.045	0.532	2.41e-08	Mac4
PPIF	1.38e-12	-1.57207	0.106	0.616	2.6e-08	Mac4
ISG20	1.57e-12	-1.56041	0.045	0.527	2.97e-08	Mac4
DIAPH1	2.3e-12	-1.59114	0.015	0.495	4.36e-08	Mac4
CTNNB1	2.52e-12	-1.23104	0.091	0.617	4.76e-08	Mac4
PAPSS2	2.6e-12	-1.53817	0.091	0.584	4.92e-08	Mac4
HLA-DPA1	2.91e-12	0.809095	0.788	0.882	5.5e-08	Mac4
MGAT1	3.24e-12	-1.05612	0.288	0.817	6.13e-08	Mac4
APOBEC3A	3.35e-12	-1.88944	0.015	0.491	6.33e-08	Mac4
SELENOK	3.68e-12	-1.12376	0.182	0.723	6.96e-08	Mac4
NFKB2	4.53e-12	-1.4774	0.045	0.527	8.57e-08	Mac4
ATP1A1	6.06e-12	-1.1816	0.121	0.653	1.15e-07	Mac4
CXCL8	7.45e-12	-2.05092	0.03	0.503	1.41e-07	Mac4
ITGAX	7.53e-12	-1.41806	0.091	0.588	1.42e-07	Mac4
ZEB2	7.59e-12	-1.03103	0.303	0.854	1.44e-07	Mac4
LYST	8.12e-12	-1.3174	0.106	0.596	1.53e-07	Mac4
RELB	8.36e-12	-1.52672	0.03	0.498	1.58e-07	Mac4
AQP9	8.86e-12	-1.93193	0.015	0.462	1.67e-07	Mac4
CFLAR	9.72e-12	-1.05131	0.167	0.696	1.84e-07	Mac4
TSC22D3	1.13e-11	-1.27599	0.106	0.625	2.15e-07	Mac4
PECAM1	1.22e-11	-1.16905	0.167	0.646	2.3e-07	Mac4
CLEC7A	1.23e-11	-1.05823	0.227	0.743	2.33e-07	Mac4
BACH1	1.35e-11	-1.28528	0.106	0.617	2.55e-07	Mac4
SLC2A6	1.35e-11	-1.71924	0	0.444	2.55e-07	Mac4
LPCAT1	1.54e-11	-1.46997	0.03	0.497	2.92e-07	Mac4
INSIG1	1.55e-11	-1.34651	0.121	0.633	2.92e-07	Mac4
CDC42EP3	1.65e-11	-1.59707	0.045	0.506	3.11e-07	Mac4
TOM1	1.82e-11	-1.35211	0.03	0.499	3.45e-07	Mac4
RSRP1	2.07e-11	-1.24544	0.167	0.668	3.91e-07	Mac4
WTAP	2.28e-11	-1.08198	0.152	0.676	4.32e-07	Mac4
ICAM1	2.3e-11	-1.54054	0.076	0.532	4.35e-07	Mac4
VASP	2.57e-11	-0.986622	0.212	0.728	4.85e-07	Mac4
WSB1	2.57e-11	-1.01995	0.242	0.792	4.86e-07	Mac4
VMP1	3.28e-11	-1.16655	0.152	0.65	6.21e-07	Mac4
NOTCH2	3.82e-11	-1.41977	0.076	0.539	7.21e-07	Mac4
HLA-F	3.82e-11	-1.11836	0.136	0.626	7.23e-07	Mac4
FMNL1	4.29e-11	-1.15441	0.152	0.65	8.11e-07	Mac4
LIMS1	4.5e-11	-0.966164	0.227	0.765	8.51e-07	Mac4
IRAK3	4.73e-11	-1.35339	0.061	0.518	8.93e-07	Mac4
DMXL2	5.05e-11	-1.40981	0.061	0.522	9.55e-07	Mac4
HIF1A	5.98e-11	-1.21644	0.106	0.58	1.13e-06	Mac4
HES4	6.04e-11	-1.77566	0.03	0.467	1.14e-06	Mac4
ACSL1	6.37e-11	-1.33536	0.061	0.527	1.2e-06	Mac4
MYH9	6.6e-11	-1.0625	0.152	0.657	1.25e-06	Mac4
SRRM2	6.73e-11	-1.05125	0.182	0.675	1.27e-06	Mac4
LAP3	7.38e-11	1.3749	0.652	0.462	1.39e-06	Mac4
MBP	7.53e-11	-1.39259	0.091	0.535	1.42e-06	Mac4
UPP1	7.63e-11	-1.27128	0.076	0.556	1.44e-06	Mac4
FAM49A	8.38e-11	-1.07535	0.106	0.606	1.58e-06	Mac4
SYAP1	8.63e-11	-1.20296	0.106	0.579	1.63e-06	Mac4
CORO1A	8.96e-11	-0.847266	0.409	0.91	1.69e-06	Mac4
TACC1	9.18e-11	-1.27958	0.091	0.537	1.73e-06	Mac4
IER2	9.26e-11	-0.984584	0.197	0.743	1.75e-06	Mac4
CXCL2	9.54e-11	-1.73948	0.061	0.523	1.8e-06	Mac4
NR4A3	9.57e-11	-1.32169	0.045	0.505	1.81e-06	Mac4
TCIRG1	1.14e-10	-1.03511	0.197	0.678	2.16e-06	Mac4
CXCR4	1.16e-10	-1.42069	0.076	0.527	2.19e-06	Mac4
PLP2	1.23e-10	-1.40532	0.061	0.509	2.33e-06	Mac4
MPEG1	1.26e-10	-1.08641	0.182	0.703	2.38e-06	Mac4
LGMN	1.33e-10	1.85954	0.379	0.134	2.51e-06	Mac4
SMIM25	1.41e-10	-0.924623	0.167	0.688	2.66e-06	Mac4
S100A12	1.7e-10	-2.242	0.03	0.445	3.21e-06	Mac4
RGS2	1.71e-10	-1.22831	0.152	0.632	3.23e-06	Mac4
PPP1CB	1.84e-10	-0.918479	0.121	0.629	3.47e-06	Mac4
PHLDA1	1.86e-10	-1.95216	0.015	0.43	3.52e-06	Mac4
CLK1	2.01e-10	-1.40271	0.03	0.46	3.81e-06	Mac4
HLA-DQA1	2.18e-10	1.16728	0.712	0.62	4.13e-06	Mac4
TNFAIP2	2.37e-10	-1.18609	0.167	0.651	4.48e-06	Mac4
RXRA	2.44e-10	-1.29359	0.045	0.477	4.62e-06	Mac4
PPP1R10	2.53e-10	-1.07689	0.076	0.536	4.79e-06	Mac4
CYTIP	2.56e-10	-1.0667	0.121	0.611	4.85e-06	Mac4
ADGRE2	2.97e-10	-1.36694	0.076	0.509	5.62e-06	Mac4
MAP3K8	3.1e-10	-1.13096	0.106	0.568	5.86e-06	Mac4
TES	3.63e-10	-1.27511	0.061	0.5	6.85e-06	Mac4
HLA-DMA	3.64e-10	0.99081	0.742	0.701	6.89e-06	Mac4
CAPN2	3.65e-10	-1.09216	0.061	0.513	6.9e-06	Mac4
NLRP3	3.66e-10	-1.47569	0.045	0.464	6.91e-06	Mac4
RNF144B	3.66e-10	-1.69717	0.015	0.419	6.92e-06	Mac4
MAF	4.16e-10	1.50385	0.303	0.086	7.87e-06	Mac4
PIM3	4.19e-10	-1.15607	0.091	0.545	7.93e-06	Mac4
PTMS	4.49e-10	1.71987	0.364	0.125	8.49e-06	Mac4
ZNF267	4.5e-10	-1.22393	0.061	0.496	8.5e-06	Mac4
BLVRB	4.68e-10	1.29447	0.727	0.648	8.85e-06	Mac4
JUNB	4.85e-10	-0.877908	0.348	0.908	9.16e-06	Mac4
FPR2	5.18e-10	-1.57038	0	0.395	9.79e-06	Mac4
C19orf38	6.12e-10	-0.910898	0.121	0.581	1.16e-05	Mac4
RRP12	6.16e-10	-1.43386	0.015	0.421	1.16e-05	Mac4
LILRA1	6.59e-10	-1.30561	0.015	0.421	1.25e-05	Mac4
SH3BGRL	7.81e-10	0.845746	0.773	0.769	1.48e-05	Mac4
ATP13A3	9.18e-10	-1.53401	0.03	0.427	1.74e-05	Mac4
HLA-DQB1	9.3e-10	1.04799	0.727	0.712	1.76e-05	Mac4
RIN3	9.44e-10	-0.915174	0.076	0.524	1.79e-05	Mac4
DYNC1H1	1e-09	-1.1639	0.091	0.541	1.9e-05	Mac4
TAOK3	1.09e-09	-1.11429	0.121	0.554	2.05e-05	Mac4
UBE2J1	1.11e-09	-1.02736	0.121	0.564	2.11e-05	Mac4
IER5	1.11e-09	-1.15068	0.076	0.512	2.11e-05	Mac4
SFPQ	1.49e-09	-0.88424	0.212	0.749	2.81e-05	Mac4
MXD1	1.54e-09	-1.38348	0.045	0.453	2.9e-05	Mac4
FOXO3	1.85e-09	-1.15403	0.045	0.465	3.49e-05	Mac4
LTA4H	1.85e-09	-0.801502	0.197	0.695	3.5e-05	Mac4
GK	1.92e-09	-1.27281	0.091	0.514	3.63e-05	Mac4
FCGRT	1.99e-09	0.925803	0.758	0.809	3.76e-05	Mac4
CHMP1B	2.02e-09	-1.12928	0.167	0.603	3.82e-05	Mac4
AGTRAP	2.6e-09	-1.02243	0.152	0.584	4.92e-05	Mac4
CD52	2.98e-09	-0.910228	0.333	0.814	5.63e-05	Mac4
SULF2	2.98e-09	-1.38451	0.015	0.392	5.64e-05	Mac4
CCNL1	3e-09	-1.04659	0.167	0.605	5.67e-05	Mac4
TRA2A	3.07e-09	-1.34819	0.03	0.422	5.81e-05	Mac4
CFP	3.13e-09	-0.807345	0.258	0.843	5.92e-05	Mac4
ROCK1	3.2e-09	-0.940405	0.106	0.551	6.04e-05	Mac4
BTG2	4.05e-09	-0.958102	0.167	0.612	7.66e-05	Mac4
DNPH1	4.24e-09	1.7804	0.455	0.221	8.01e-05	Mac4
TGIF1	4.46e-09	-1.21676	0.03	0.418	8.43e-05	Mac4
GLIPR2	4.48e-09	-0.956236	0.136	0.571	8.47e-05	Mac4
B4GALT1	4.58e-09	-1.27106	0.061	0.461	8.66e-05	Mac4
HBP1	4.93e-09	-1.25776	0.061	0.448	9.32e-05	Mac4
SMCHD1	5.89e-09	-1.04947	0.076	0.486	0.000111291	Mac4
CUX1	5.97e-09	-0.973016	0.152	0.572	0.000112789	Mac4
SOCS3	6.03e-09	-1.15638	0.061	0.462	0.000114007	Mac4
ERN1	6.07e-09	-1.38414	0.03	0.406	0.000114836	Mac4
SKIL	7.31e-09	-0.919781	0.106	0.545	0.000138245	Mac4
TANK	7.89e-09	-0.946982	0.076	0.496	0.000149216	Mac4
CRYL1	8.09e-09	1.79392	0.409	0.181	0.000152968	Mac4
PRKCB	8.24e-09	-1.06207	0.106	0.528	0.00015578	Mac4
IQSEC1	8.38e-09	-1.35143	0	0.354	0.000158419	Mac4
GNPDA1	8.48e-09	1.75185	0.409	0.18	0.000160326	Mac4
ANPEP	8.63e-09	-1.48097	0.061	0.427	0.000163088	Mac4
ATF4	8.65e-09	-0.972714	0.106	0.512	0.000163532	Mac4
DHX36	8.81e-09	-1.31339	0.015	0.38	0.000166481	Mac4
DUSP5	8.9e-09	-1.46861	0.015	0.376	0.000168303	Mac4
ST3GAL1	8.92e-09	-1.36548	0	0.353	0.000168619	Mac4
EIF3A	8.98e-09	-0.80398	0.197	0.691	0.000169755	Mac4
OGDH	8.98e-09	-1.33695	0.03	0.399	0.000169763	Mac4
ZBTB7A	9.98e-09	-1.24777	0.076	0.458	0.000188634	Mac4
PRRC2C	1.01e-08	-0.839928	0.212	0.672	0.000191209	Mac4
ITGB1	1.08e-08	-0.907611	0.182	0.611	0.000203918	Mac4
UBE2B	1.09e-08	-0.83682	0.258	0.744	0.000205137	Mac4
NDEL1	1.14e-08	-1.21229	0.03	0.407	0.000214903	Mac4
NDUFA4	1.14e-08	0.869094	0.727	0.76	0.00021563	Mac4
MYO9B	1.17e-08	-0.939048	0.106	0.524	0.000220883	Mac4
PFKFB3	1.19e-08	-1.37472	0.03	0.396	0.000224099	Mac4
CCDC69	1.19e-08	-1.39279	0.015	0.369	0.000224815	Mac4
TMBIM4	1.25e-08	-0.852779	0.167	0.612	0.00023642	Mac4
PLEC	1.25e-08	-1.24253	0.076	0.464	0.000236815	Mac4
DOCK8	1.26e-08	-0.809494	0.197	0.628	0.000238966	Mac4
SELPLG	1.4e-08	-0.975429	0.136	0.556	0.000264989	Mac4
HSPB1	1.42e-08	1.44188	0.576	0.384	0.000268589	Mac4
NADK	1.57e-08	-1.11047	0.045	0.42	0.000296634	Mac4
MAPK1	1.63e-08	-1.08745	0.076	0.457	0.000308791	Mac4
SLC25A37	1.76e-08	-1.45602	0	0.343	0.000332672	Mac4
XBP1	1.77e-08	-1.09872	0.152	0.549	0.000334968	Mac4
MTSS1	1.78e-08	-1.11402	0.076	0.463	0.000336528	Mac4
LFNG	1.85e-08	-1.32223	0.045	0.4	0.000350169	Mac4
PSEN1	1.92e-08	-1.03022	0.076	0.462	0.000362599	Mac4
MARCKSL1	2.09e-08	-0.869141	0.106	0.532	0.00039449	Mac4
NR3C1	2.24e-08	-0.918458	0.106	0.507	0.00042368	Mac4
JOSD1	2.25e-08	-1.04036	0.03	0.395	0.000426219	Mac4
STK40	2.28e-08	-0.937343	0.045	0.415	0.000430217	Mac4
SLC38A2	2.3e-08	-1.2608	0.061	0.433	0.000435684	Mac4
OXSR1	2.32e-08	-1.02314	0.061	0.448	0.00043831	Mac4
IRF2BP2	2.54e-08	-1.36463	0	0.337	0.000479428	Mac4
CSF3R	2.61e-08	-1.18862	0.152	0.55	0.000493905	Mac4
RASGEF1B	2.79e-08	-1.0282	0.091	0.5	0.00052707	Mac4
TLE4	2.81e-08	-1.11335	0.061	0.438	0.000531052	Mac4
GABARAPL1	2.9e-08	-0.84712	0.076	0.484	0.000547555	Mac4
PNPLA2	2.9e-08	-1.13097	0.061	0.424	0.000548711	Mac4
MIR22HG	2.95e-08	-1.00766	0.03	0.395	0.000557807	Mac4
CELF2	2.99e-08	-0.969387	0.106	0.509	0.000564845	Mac4
THAP2	3.04e-08	-1.35282	0	0.334	0.000574759	Mac4
POU2F2	3.06e-08	-1.01486	0.136	0.541	0.000577659	Mac4
THBS1	3.21e-08	-2.02063	0.015	0.359	0.000606646	Mac4
RARA	3.58e-08	-0.86386	0.091	0.486	0.000677102	Mac4
DUSP6	4.3e-08	-1.33478	0.091	0.454	0.000813267	Mac4
SPATA13	4.75e-08	-1.19853	0.03	0.38	0.000898322	Mac4
TLR2	5.28e-08	-1.21817	0.076	0.423	0.000998736	Mac4
PLK3	5.61e-08	-1.19783	0.061	0.422	0.0010613	Mac4
MARCO	5.79e-08	1.90978	0.348	0.146	0.00109465	Mac4
EHD1	5.88e-08	-0.938345	0.076	0.459	0.00111138	Mac4
KCTD20	6.08e-08	-1.12972	0.061	0.418	0.00114936	Mac4
GRK6	6.5e-08	-0.898954	0.03	0.383	0.00122828	Mac4
COL4A3BP	6.5e-08	-1.23207	0.015	0.349	0.00122906	Mac4
WAC	6.66e-08	-1.21778	0.061	0.403	0.00125927	Mac4
FCGR3A	7.07e-08	0.966952	0.652	0.429	0.00133562	Mac4
PPP4R2	7.65e-08	-1.20629	0.015	0.346	0.00144564	Mac4
VPS13C	7.74e-08	-1.12705	0.061	0.426	0.00146379	Mac4
MED13L	7.88e-08	-1.25129	0	0.319	0.00148935	Mac4
RIOK3	8.43e-08	-1.0675	0.091	0.452	0.00159433	Mac4
DNTTIP2	8.59e-08	-0.823077	0.076	0.449	0.00162342	Mac4
TUBB4B	8.68e-08	-0.856003	0.197	0.632	0.00164094	Mac4
AC015912.3	8.86e-08	-1.43757	0	0.317	0.00167464	Mac4
PNRC2	9.11e-08	-0.800411	0.106	0.497	0.00172202	Mac4
CYTH1	9.49e-08	-1.01881	0.106	0.484	0.00179446	Mac4
SNN	9.55e-08	-0.85716	0.121	0.512	0.00180507	Mac4
MIDN	9.66e-08	-0.870727	0.091	0.48	0.00182639	Mac4
ZMIZ1	1.01e-07	-1.13243	0.061	0.407	0.00190214	Mac4
PTPN1	1.02e-07	-1.03176	0.061	0.412	0.00192852	Mac4
GTF2B	1.07e-07	-0.899375	0.136	0.528	0.00201409	Mac4
PAG1	1.08e-07	-1.25134	0.045	0.379	0.00204862	Mac4
AVPI1	1.09e-07	-1.09516	0.03	0.368	0.00205717	Mac4
METRNL	1.11e-07	-1.07506	0.061	0.413	0.00209364	Mac4
CLEC10A	1.12e-07	1.31986	0.379	0.162	0.00211615	Mac4
GPBP1	1.14e-07	-0.950294	0.091	0.46	0.00214679	Mac4
TET2	1.19e-07	-1.03496	0.091	0.468	0.00224294	Mac4
BAZ1A	1.19e-07	-0.849189	0.136	0.534	0.00225821	Mac4
RAN	1.23e-07	0.849112	0.712	0.706	0.00231836	Mac4
TAGAP	1.25e-07	-1.29839	0.03	0.353	0.00236163	Mac4
SPN	1.27e-07	-1.04921	0.091	0.465	0.0023991	Mac4
ARGLU1	1.39e-07	-0.889584	0.091	0.458	0.00261984	Mac4
MALT1	1.47e-07	-0.873508	0.076	0.455	0.00277305	Mac4
TNFAIP8L2	1.47e-07	1.6011	0.364	0.156	0.00278698	Mac4
LIPA	1.51e-07	1.42583	0.576	0.46	0.00284783	Mac4
MAP4K4	1.52e-07	-1.21383	0.015	0.338	0.00287697	Mac4
NEDD9	1.53e-07	-1.05956	0.03	0.364	0.00289432	Mac4
OSER1	1.68e-07	-1.03418	0.091	0.442	0.00317765	Mac4
RAB11FIP1	1.75e-07	-0.925269	0.121	0.494	0.00331235	Mac4
ABHD5	1.76e-07	-1.01721	0.076	0.423	0.00331947	Mac4
PRKAG2	1.78e-07	-1.29354	0	0.306	0.00335709	Mac4
B4GALT5	1.88e-07	-1.28779	0	0.305	0.0035552	Mac4
SPAG9	1.89e-07	-0.978363	0.091	0.445	0.00356439	Mac4
C9orf72	1.9e-07	-0.859868	0.121	0.499	0.00360115	Mac4
RC3H1	1.91e-07	-1.16038	0.045	0.373	0.00361927	Mac4
UCP2	2.04e-07	1.02214	0.667	0.662	0.00385177	Mac4
NFAT5	2.1e-07	-1.23774	0.015	0.33	0.00397689	Mac4
OSM	2.11e-07	-1.46747	0	0.303	0.00398607	Mac4
ACOT9	2.17e-07	-0.91809	0.091	0.452	0.00410265	Mac4
IL6R	2.19e-07	-1.02279	0.106	0.469	0.00413283	Mac4
MAP2K1	2.22e-07	-0.867194	0.091	0.464	0.00419576	Mac4
CDV3	2.27e-07	-1.00962	0.076	0.423	0.00428981	Mac4
PLXNC1	2.4e-07	-1.16302	0.03	0.349	0.00453115	Mac4
UTRN	2.42e-07	-1.06379	0.061	0.402	0.00457127	Mac4
JMJD1C	2.66e-07	-0.818633	0.212	0.611	0.00502697	Mac4
DDIT4	2.86e-07	-1.06531	0.03	0.358	0.00541075	Mac4
RIPK2	2.97e-07	-0.844185	0.091	0.443	0.0056134	Mac4
ARL4C	3.02e-07	-1.0476	0.091	0.443	0.00570501	Mac4
TESC	3.08e-07	-0.955961	0.061	0.4	0.00582563	Mac4
STX10	3.13e-07	-0.850257	0.076	0.415	0.00591034	Mac4
NBPF19	3.22e-07	-1.24922	0.015	0.32	0.00608677	Mac4
AGO2	3.28e-07	-1.18531	0.015	0.322	0.0061937	Mac4
TLE3	3.32e-07	-1.24071	0.03	0.334	0.00628377	Mac4
YWHAH	3.34e-07	1.39118	0.53	0.366	0.00630886	Mac4
NBPF14	3.34e-07	-1.01811	0.045	0.37	0.00631801	Mac4
TWISTNB	3.44e-07	-1.23401	0.03	0.348	0.00650312	Mac4
GPR183	3.46e-07	-1.37225	0.045	0.369	0.0065346	Mac4
NFAM1	3.56e-07	-1.0351	0.045	0.372	0.00673096	Mac4
CCNH	3.63e-07	-0.980862	0.076	0.418	0.00686781	Mac4
C16orf72	3.74e-07	-1.22695	0.045	0.357	0.0070637	Mac4
FNIP2	3.95e-07	-1.1245	0.045	0.367	0.00746142	Mac4
CRK	4.01e-07	-1.12003	0.03	0.337	0.00758524	Mac4
CALM3	4.21e-07	1.1963	0.636	0.574	0.00795104	Mac4
ERGIC1	4.24e-07	-1.05295	0.076	0.404	0.00801224	Mac4
CD93	4.5e-07	-1.20904	0.045	0.365	0.0085119	Mac4
ADSS	4.61e-07	-0.941809	0.045	0.378	0.00871146	Mac4
ARAP1	4.66e-07	-0.928747	0.091	0.438	0.00880708	Mac4
RGCC	4.82e-07	-1.29215	0.03	0.348	0.00911055	Mac4
LRP1	5.19e-07	-0.80335	0.152	0.547	0.00981629	Mac4
POLR2A	5.27e-07	-0.904628	0.091	0.428	0.00995694	Mac4
KPNA4	5.32e-07	-1.005	0.045	0.351	0.0100517	Mac4
TXNIP	5.6e-07	1.31258	0.47	0.272	0.0105895	Mac4
FNIP1	5.69e-07	-0.941886	0.045	0.366	0.0107515	Mac4
ALDH2	6.46e-07	1.22756	0.576	0.468	0.012204	Mac4
SIPA1L1	6.5e-07	-1.20745	0.015	0.304	0.0122953	Mac4
PHF20L1	6.57e-07	-0.998671	0.091	0.423	0.0124285	Mac4
HNRNPH1	6.76e-07	-0.859609	0.121	0.462	0.0127868	Mac4
RUNX3	6.85e-07	-1.11306	0.03	0.335	0.0129417	Mac4
ANKRD11	7.06e-07	-1.00396	0.076	0.396	0.0133429	Mac4
CSNK1D	7.13e-07	-1.05209	0.061	0.378	0.0134868	Mac4
SUPT6H	7.14e-07	-1.03935	0.015	0.312	0.0134993	Mac4
USP15	7.25e-07	-0.850246	0.167	0.531	0.0137003	Mac4
NABP1	7.28e-07	-1.00389	0.076	0.403	0.013765	Mac4
RBKS	7.51e-07	-0.911377	0.076	0.422	0.0141917	Mac4
SERPINB8	7.53e-07	-1.11851	0.03	0.33	0.0142398	Mac4
MCTP1	7.54e-07	-0.891145	0.091	0.416	0.0142458	Mac4
SLU7	8.07e-07	-0.854823	0.03	0.33	0.0152491	Mac4
HMOX1	8.08e-07	1.39908	0.636	0.58	0.0152811	Mac4
NR4A2	8.33e-07	-0.826743	0.136	0.513	0.0157515	Mac4
ZC3H12A	9.5e-07	-1.14854	0.03	0.331	0.0179618	Mac4
STK17B	9.62e-07	-0.822273	0.152	0.521	0.0181897	Mac4
SLC8A1	9.99e-07	-0.991243	0.061	0.371	0.0188871	Mac4
IL1RN	1.04e-06	-1.23985	0.061	0.368	0.0196654	Mac4
USP36	1.04e-06	-0.965629	0.03	0.334	0.0197143	Mac4
HBEGF	1.21e-06	-1.01511	0.045	0.361	0.0228427	Mac4
AKIRIN1	1.45e-06	-0.887529	0.045	0.346	0.0273587	Mac4
ANKRD44	1.84e-06	-0.895276	0.091	0.402	0.0347707	Mac4
TBC1D8	1.87e-06	-1.01391	0.045	0.345	0.0352788	Mac4
HGSNAT	2e-06	-1.05279	0.061	0.353	0.0377942	Mac4
CDA	2.08e-06	-1.11372	0.03	0.314	0.0392674	Mac4
KLF2	2.09e-06	-0.871384	0.182	0.519	0.039476	Mac4
SUN2	2.09e-06	-0.866863	0.076	0.386	0.039586	Mac4
YIPF3	2.1e-06	-0.895762	0.045	0.347	0.0397677	Mac4
CD63	2.2e-06	0.827373	0.652	0.669	0.041653	Mac4
DDX3Y	2.3e-06	-0.90982	0.076	0.394	0.0434549	Mac4
RBBP6	2.4e-06	-0.919559	0.091	0.398	0.0454047	Mac4
AREG	2.51e-06	-1.14444	0.03	0.319	0.0473609	Mac4
SRPRA	2.53e-06	-0.803511	0.061	0.371	0.0478418	Mac4

## Sheet: NK_cluster_markers
Differential Expressed Genes of various NK cell clusters
gene	p_val	avg_log2FC	pct.1	pct.2	p_val_adj	cluster
FGFBP2	0	3.41107	0.87	0.02	0	NK1
GNLY	0	2.69669	0.904	0.13	0	NK1
FCGR3A	0	2.35802	0.84	0.136	0	NK1
CX3CR1	0	2.3565	0.498	0.009	0	NK1
IGFBP7	0	2.27376	0.521	0.025	0	NK1
LAIR2	0	2.22323	0.415	0.008	0	NK1
PRSS23	0	2.17297	0.438	0.007	0	NK1
AKR1C3	0	2.13556	0.422	0.009	0	NK1
MYOM2	0	2.12073	0.362	0.008	0	NK1
LGALS1	0	1.98144	0.543	0.093	0	NK1
SELPLG	0	1.79891	0.547	0.099	0	NK1
ADGRG1	0	1.76101	0.434	0.057	0	NK1
S100A4	0	1.70754	0.904	0.351	0	NK1
GZMB	0	1.68104	0.982	0.396	0	NK1
PXN	0	1.65884	0.328	0.023	0	NK1
ARL4C	0	1.61947	0.678	0.198	0	NK1
SPON2	0	1.59406	0.869	0.348	0	NK1
GZMH	0	1.59	0.696	0.241	0	NK1
EMP3	0	1.58943	0.763	0.249	0	NK1
S100A6	0	1.56488	0.765	0.275	0	NK1
CD52	0	1.54298	0.369	0.074	0	NK1
HOPX	0	1.45315	0.737	0.267	0	NK1
AHNAK	0	1.42899	0.424	0.087	0	NK1
RASA3	0	1.40131	0.319	0.051	0	NK1
C12orf75	0	1.34987	0.532	0.181	0	NK1
SYNE2	0	1.29151	0.455	0.139	0	NK1
DSTN	0	1.28826	0.443	0.145	0	NK1
KLF2	0	1.25858	0.605	0.233	0	NK1
CAST	0	1.2133	0.524	0.2	0	NK1
ITGB7	0	1.2002	0.36	0.101	0	NK1
FLNA	0	1.0557	0.64	0.324	0	NK1
PLAC8	0	0.876358	0.707	0.433	0	NK1
AES	0	0.836205	0.707	0.446	0	NK1
PRF1	0	0.83294	0.964	0.764	0	NK1
SH3BGRL3	0	0.826952	0.937	0.718	0	NK1
HSPD1	0	-0.862234	0.447	0.761	0	NK1
YPEL5	0	-0.990209	0.444	0.798	0	NK1
CD160	0	-1.00602	0.297	0.647	0	NK1
CLDND1	0	-1.06202	0.255	0.618	0	NK1
RANBP2	0	-1.08864	0.262	0.589	0	NK1
IRF8	0	-1.16383	0.161	0.513	0	NK1
TNFSF14	0	-1.33633	0.13	0.503	0	NK1
XCL1	0	-1.53677	0.258	0.728	0	NK1
TOX2	0	-1.81425	0.008	0.368	0	NK1
GRAMD2B	0	-1.8253	0.051	0.468	0	NK1
COTL1	0	-1.89276	0.067	0.543	0	NK1
PDE4B	0	-1.92297	0.087	0.623	0	NK1
CXCR6	0	-2.14686	0.009	0.44	0	NK1
GZMK	0	-2.86884	0.029	0.768	0	NK1
STK38	5.58e-308	1.21503	0.318	0.078	1.05e-303	NK1
EML4	3.14e-307	-0.999183	0.271	0.613	5.94e-303	NK1
SYNE1	5.01e-293	1.15096	0.383	0.127	9.46e-289	NK1
ZNF331	4.54e-290	-0.814766	0.437	0.732	8.59e-286	NK1
TMBIM1	1.14e-278	1.14486	0.305	0.079	2.16e-274	NK1
PTP4A1	9.15e-268	-0.938819	0.285	0.594	1.73e-263	NK1
PFKFB3	3.35e-264	-1.21591	0.09	0.381	6.33e-260	NK1
HLA-DPB1	4.94e-264	1.02522	0.452	0.191	9.33e-260	NK1
RIPOR2	3.7e-259	1.12961	0.304	0.084	6.99e-255	NK1
TTC38	1.56e-252	1.04548	0.416	0.169	2.94e-248	NK1
SH2D1A	3.89e-252	-1.02279	0.18	0.49	7.36e-248	NK1
MT2A	1.05e-247	0.911452	0.597	0.343	1.98e-243	NK1
CEBPB	7.49e-246	1.09579	0.382	0.147	1.42e-241	NK1
KLRC1	3.27e-241	-1.01976	0.185	0.492	6.19e-237	NK1
LZTFL1	7.43e-241	-1.18435	0.069	0.331	1.4e-236	NK1
XCL2	5.06e-238	-0.882093	0.321	0.628	9.57e-234	NK1
TXNIP	1.76e-223	1.03191	0.454	0.209	3.33e-219	NK1
IFRD1	8.33e-222	-0.970624	0.208	0.491	1.57e-217	NK1
GK5	2.74e-218	1.02088	0.326	0.115	5.17e-214	NK1
CEP78	1.73e-217	1.02034	0.303	0.1	3.28e-213	NK1
CSRNP1	7.44e-214	-0.882428	0.215	0.507	1.41e-209	NK1
FASLG	2.03e-212	-0.899268	0.243	0.52	3.83e-208	NK1
FOSB	6.61e-212	-1.04033	0.141	0.414	1.25e-207	NK1
FOS	7.38e-206	-0.837398	0.328	0.618	1.4e-201	NK1
B3GNT7	1.37e-202	-0.919458	0.191	0.46	2.59e-198	NK1
TBX21	1.74e-202	0.937108	0.41	0.188	3.29e-198	NK1
PDE7A	1.63e-197	-0.903796	0.189	0.459	3.07e-193	NK1
PYHIN1	3.19e-192	0.875232	0.452	0.23	6.04e-188	NK1
CD48	3.61e-191	0.805436	0.5	0.274	6.82e-187	NK1
HAVCR2	5.57e-190	0.905688	0.39	0.178	1.05e-185	NK1
PRR7	1.15e-188	-0.879676	0.164	0.43	2.17e-184	NK1
LINC00861	3.62e-188	0.902552	0.436	0.215	6.85e-184	NK1
ICAM1	4.28e-187	-0.969243	0.147	0.399	8.09e-183	NK1
C1orf21	8.61e-184	0.893801	0.369	0.162	1.63e-179	NK1
GYG1	9.48e-184	-0.835649	0.198	0.461	1.79e-179	NK1
RAB11FIP1	1.08e-182	-0.912123	0.168	0.419	2.03e-178	NK1
IGF2R	4.12e-182	0.906209	0.349	0.149	7.78e-178	NK1
RGCC	4.49e-176	-0.912879	0.212	0.461	8.48e-172	NK1
BCL2A1	1.03e-171	-1.06007	0.118	0.345	1.96e-167	NK1
RBBP8	7.97e-167	-0.93753	0.11	0.334	1.51e-162	NK1
RAB29	1.85e-165	0.825389	0.405	0.206	3.5e-161	NK1
PPP2R5C	2.6e-156	0.806409	0.417	0.221	4.92e-152	NK1
TIPARP	1.76e-154	-0.806696	0.218	0.45	3.33e-150	NK1
HCG18	3.21e-153	-0.858511	0.148	0.369	6.08e-149	NK1
NR4A1	1.37e-143	-0.801727	0.205	0.433	2.59e-139	NK1
TESC	8.89e-143	-0.843177	0.114	0.319	1.68e-138	NK1
IL12RB2	2.16e-137	-0.81641	0.117	0.319	4.08e-133	NK1
ARL4A	3.49e-135	-0.834897	0.111	0.307	6.6e-131	NK1
GZMK	0	2.15583	0.772	0.091	0	NK2
COTL1	0	1.70053	0.554	0.091	0	NK2
CXCR6	0	1.63502	0.439	0.05	0	NK2
TOX2	0	1.51856	0.371	0.034	0	NK2
XCL1	0	1.39862	0.738	0.282	0	NK2
PDE4B	0	1.32109	0.616	0.148	0	NK2
GRAMD2B	0	1.20216	0.459	0.106	0	NK2
TNFSF14	0	1.12999	0.507	0.156	0	NK2
CD160	0	0.919569	0.654	0.314	0	NK2
YPEL5	0	0.870293	0.802	0.469	0	NK2
FLNA	0	-1.03388	0.322	0.615	0	NK2
CAST	0	-1.14054	0.202	0.492	0	NK2
KLF2	0	-1.15695	0.237	0.564	0	NK2
C12orf75	0	-1.21708	0.188	0.487	0	NK2
SYNE2	0	-1.25919	0.137	0.429	0	NK2
HOPX	0	-1.31971	0.275	0.678	0	NK2
AHNAK	0	-1.36923	0.086	0.394	0	NK2
CD52	0	-1.42439	0.077	0.337	0	NK2
S100A6	0	-1.43434	0.283	0.706	0	NK2
EMP3	0	-1.4668	0.255	0.705	0	NK2
GZMH	0	-1.48571	0.245	0.648	0	NK2
SPON2	0	-1.49649	0.353	0.813	0	NK2
ARL4C	0	-1.52018	0.201	0.628	0	NK2
S100A4	0	-1.56443	0.361	0.835	0	NK2
GZMB	0	-1.58835	0.398	0.926	0	NK2
ADGRG1	0	-1.68564	0.056	0.401	0	NK2
SELPLG	0	-1.69517	0.1	0.503	0	NK2
LGALS1	0	-1.85169	0.096	0.496	0	NK2
MYOM2	0	-2.01315	0.008	0.329	0	NK2
AKR1C3	0	-2.02695	0.009	0.384	0	NK2
PRSS23	0	-2.06581	0.007	0.398	0	NK2
LAIR2	0	-2.11129	0.008	0.377	0	NK2
IGFBP7	0	-2.1604	0.025	0.474	0	NK2
CX3CR1	0	-2.24169	0.009	0.453	0	NK2
FCGR3A	0	-2.24982	0.137	0.774	0	NK2
GNLY	0	-2.54946	0.133	0.828	0	NK2
FGFBP2	0	-3.27862	0.021	0.791	0	NK2
IRF8	1.17e-303	1.05375	0.52	0.179	2.22e-299	NK2
DSTN	6.16e-302	-1.18004	0.149	0.409	1.16e-297	NK2
CLDND1	1.7e-275	0.864579	0.619	0.286	3.21e-271	NK2
ITGB7	1.84e-266	-1.12002	0.103	0.333	3.48e-262	NK2
SYNE1	3.9e-265	-1.1092	0.125	0.362	7.37e-261	NK2
XCL2	5.65e-256	0.87502	0.641	0.325	1.07e-251	NK2
PTP4A1	7.31e-234	0.810701	0.598	0.306	1.38e-229	NK2
SH2D1A	9.17e-215	0.856493	0.493	0.204	1.73e-210	NK2
PRR7	3.37e-214	0.898941	0.442	0.165	6.37e-210	NK2
HLA-DPB1	2.23e-213	-0.937088	0.195	0.421	4.22e-209	NK2
KLRC1	7.77e-211	0.864002	0.496	0.207	1.47e-206	NK2
GK5	1.52e-207	-1.01158	0.112	0.312	2.88e-203	NK2
CSRNP1	1.69e-205	0.814084	0.513	0.23	3.2e-201	NK2
PFKFB3	3.06e-204	0.92554	0.378	0.121	5.79e-200	NK2
TTC38	1.14e-200	-0.944979	0.173	0.386	2.15e-196	NK2
CEBPB	5.93e-191	-0.986118	0.152	0.352	1.12e-186	NK2
IGF2R	4.39e-185	-0.931564	0.144	0.339	8.29e-181	NK2
FOSB	4.16e-183	0.884746	0.416	0.163	7.87e-179	NK2
BCL2A1	1.88e-181	1.03162	0.353	0.124	3.54e-177	NK2
RGCC	6.18e-180	0.875444	0.468	0.221	1.17e-175	NK2
TBX21	1.45e-178	-0.892774	0.188	0.39	2.75e-174	NK2
HAVCR2	1.58e-174	-0.885865	0.177	0.373	2.99e-170	NK2
TXNIP	2.86e-173	-0.927529	0.215	0.422	5.4e-169	NK2
ICAM1	8.38e-167	0.820302	0.402	0.164	1.58e-162	NK2
PYHIN1	6.18e-165	-0.819212	0.231	0.429	1.17e-160	NK2
C1orf21	4.21e-161	-0.846954	0.163	0.349	7.97e-157	NK2
TESC	5.92e-155	0.832234	0.327	0.118	1.12e-150	NK2
RBBP8	4.32e-151	0.813908	0.337	0.125	8.17e-147	NK2
LINC00861	3.89e-150	-0.821905	0.219	0.409	7.36e-146	NK2
ARL4A	6.33e-141	0.803178	0.314	0.116	1.2e-136	NK2
CEMIP2	1.51e-139	1.038	0.911	0.662	2.85e-135	NK3
TMSB10	2.65e-129	-0.994243	0.626	0.99	5.01e-125	NK3
SH3BGRL3	2.35e-102	-1.53829	0.248	0.806	4.44e-98	NK3
FTL	3.46e-102	-1.21002	0.414	0.918	6.55e-98	NK3
ATP5F1E	1.9e-100	-1.13677	0.421	0.936	3.6e-96	NK3
SERF2	4.37e-97	-1.10021	0.441	0.937	8.27e-93	NK3
UBA52	2.51e-95	-1.08189	0.454	0.928	4.74e-91	NK3
PDE4B	7.14e-91	1.14583	0.761	0.441	1.35e-86	NK3
NACA	1.39e-90	-1.0287	0.465	0.931	2.62e-86	NK3
EML4	8.23e-90	1.07977	0.776	0.494	1.56e-85	NK3
RANBP2	8.67e-87	1.09904	0.767	0.475	1.64e-82	NK3
ITGA4	9.56e-87	1.0894	0.763	0.469	1.81e-82	NK3
COMMD6	5.28e-85	-1.55642	0.152	0.697	9.98e-81	NK3
SLC38A1	5.23e-84	0.955684	0.792	0.547	9.88e-80	NK3
TOMM7	9.38e-83	-1.40535	0.204	0.74	1.77e-78	NK3
GRAMD2B	8.33e-81	1.26805	0.649	0.324	1.58e-76	NK3
UQCRB	1.09e-78	-1.53199	0.154	0.655	2.07e-74	NK3
COX7C	3.63e-77	-1.27408	0.253	0.755	6.87e-73	NK3
AOAH	6.59e-77	0.935922	0.787	0.552	1.25e-72	NK3
TMA7	3.12e-76	-1.09054	0.367	0.857	5.9e-72	NK3
UQCR11	5.53e-75	-1.43741	0.163	0.666	1.04e-70	NK3
LZTFL1	2.27e-73	1.34409	0.541	0.237	4.29e-69	NK3
MIF	2.48e-73	-1.14118	0.306	0.801	4.69e-69	NK3
STAT4	1.28e-71	0.909519	0.772	0.564	2.42e-67	NK3
RALGAPA1	1.4e-71	1.12462	0.687	0.409	2.64e-67	NK3
EEF1B2	1e-70	-0.971342	0.427	0.868	1.89e-66	NK3
ATP5MG	3.37e-70	-1.14733	0.295	0.794	6.37e-66	NK3
BTF3	4.31e-69	-1.00799	0.387	0.836	8.14e-65	NK3
ATP5MC2	5.22e-68	-1.15571	0.28	0.759	9.86e-64	NK3
COX4I1	1.58e-66	-0.965947	0.403	0.858	2.99e-62	NK3
OAZ1	1.06e-64	-0.841059	0.492	0.889	2e-60	NK3
B4GALT1	2.89e-63	1.06078	0.66	0.388	5.47e-59	NK3
ELOB	9.79e-63	-1.20431	0.208	0.685	1.85e-58	NK3
CDK17	1.7e-61	1.02707	0.667	0.41	3.21e-57	NK3
OST4	4.71e-61	-1.10688	0.255	0.714	8.91e-57	NK3
UBL5	2.8e-60	-1.11148	0.251	0.716	5.29e-56	NK3
PPDPF	3.67e-60	-1.37461	0.143	0.589	6.94e-56	NK3
EEF1D	1.68e-59	-0.835589	0.49	0.876	3.17e-55	NK3
SRP14	4.62e-59	-0.946926	0.371	0.802	8.73e-55	NK3
AC016831.7	5.24e-58	1.14695	0.57	0.298	9.9e-54	NK3
S100A4	1.12e-57	-1.63002	0.141	0.541	2.12e-53	NK3
SNRPD2	6.95e-56	-1.19614	0.195	0.621	1.31e-51	NK3
COX6B1	4.84e-54	-1.18158	0.19	0.618	9.15e-50	NK3
PFDN5	8.44e-54	-0.871065	0.416	0.847	1.59e-49	NK3
HINT1	6.13e-53	-0.994505	0.309	0.734	1.16e-48	NK3
S100A10	7.1e-53	-1.26667	0.177	0.582	1.34e-48	NK3
NDUFB2	8.82e-53	-1.03448	0.275	0.7	1.67e-48	NK3
GPCPD1	9.15e-53	1.11973	0.559	0.31	1.73e-48	NK3
PSMB9	1.99e-52	-1.07769	0.257	0.667	3.77e-48	NK3
SIPA1L1	2.29e-52	1.23887	0.369	0.137	4.33e-48	NK3
RARRES3	4.33e-52	-0.941724	0.353	0.767	8.19e-48	NK3
C9orf16	2.94e-51	-1.30983	0.116	0.522	5.57e-47	NK3
ATP5MF	1.3e-50	-1.18764	0.157	0.568	2.45e-46	NK3
DBI	4.06e-50	-1.06541	0.224	0.647	7.68e-46	NK3
ATP5MD	7.91e-50	-1.2619	0.132	0.523	1.5e-45	NK3
NEAT1	6.62e-49	0.900894	0.68	0.467	1.25e-44	NK3
AES	9.53e-49	-1.25023	0.152	0.542	1.8e-44	NK3
COX6C	1.29e-48	-0.967255	0.289	0.698	2.45e-44	NK3
COX7A2	1.63e-47	-1.04703	0.224	0.623	3.08e-43	NK3
ARPC3	1.94e-47	-0.85668	0.383	0.794	3.68e-43	NK3
EEF1G	9.62e-47	-0.829757	0.396	0.76	1.82e-42	NK3
UQCRH	1.84e-46	-1.09645	0.201	0.589	3.48e-42	NK3
COX8A	3.78e-46	-1.08664	0.174	0.579	7.15e-42	NK3
COX6A1	1.7e-45	-0.887213	0.34	0.738	3.22e-41	NK3
ZHX2	8.62e-45	1.14228	0.38	0.16	1.63e-40	NK3
GNG5	1.2e-44	-1.16165	0.145	0.518	2.27e-40	NK3
SEC61B	3.82e-44	-0.942718	0.275	0.666	7.22e-40	NK3
PTPN22	6.23e-44	0.852832	0.66	0.466	1.18e-39	NK3
POLR2L	1.01e-43	-0.870337	0.318	0.726	1.91e-39	NK3
RELL1	5.28e-43	1.10758	0.3	0.105	9.98e-39	NK3
UQCR10	6.75e-43	-1.05384	0.204	0.573	1.28e-38	NK3
PPP1CA	9e-43	-0.985581	0.213	0.591	1.7e-38	NK3
GNLY	9.02e-43	-2.10049	0.069	0.389	1.7e-38	NK3
EIF3G	1.23e-42	-0.861732	0.345	0.716	2.32e-38	NK3
HCG18	1.79e-42	1.07315	0.519	0.291	3.38e-38	NK3
ENOSF1	2.6e-42	1.14714	0.353	0.145	4.92e-38	NK3
GABARAP	5.27e-42	-1.0219	0.197	0.584	9.97e-38	NK3
FGFBP2	3.99e-41	-2.21765	0.002	0.302	7.55e-37	NK3
BRK1	4.49e-41	-1.12212	0.152	0.505	8.5e-37	NK3
MACF1	5.36e-41	0.984256	0.546	0.326	1.01e-36	NK3
BRAF	5.68e-41	1.07464	0.481	0.261	1.07e-36	NK3
EIF3K	6.64e-41	-0.843639	0.309	0.687	1.26e-36	NK3
ATP5MPL	1.98e-40	-1.23009	0.119	0.453	3.75e-36	NK3
HOPX	2.14e-40	-1.37985	0.092	0.428	4.05e-36	NK3
GMFG	2.22e-40	-1.04276	0.19	0.548	4.19e-36	NK3
COX7B	4.04e-40	-1.0756	0.163	0.52	7.63e-36	NK3
FBXO34	4.69e-40	0.937147	0.553	0.339	8.86e-36	NK3
GPX4	1.26e-39	-1.03399	0.172	0.539	2.38e-35	NK3
SACM1L	1.5e-39	1.0021	0.506	0.287	2.83e-35	NK3
MZT2B	2.11e-39	-1.11711	0.132	0.48	3.99e-35	NK3
UQCRQ	2.5e-39	-1.08274	0.132	0.486	4.74e-35	NK3
SEC61G	2.57e-39	-1.01868	0.195	0.547	4.85e-35	NK3
NDUFA3	6.76e-39	-1.03449	0.166	0.528	1.28e-34	NK3
H2AFZ	7.92e-39	-0.95023	0.237	0.601	1.5e-34	NK3
SLC25A6	8.26e-39	-0.932988	0.228	0.595	1.56e-34	NK3
S100A6	9.62e-39	-1.34207	0.121	0.443	1.82e-34	NK3
LIMD2	1.02e-38	-0.867499	0.306	0.669	1.93e-34	NK3
NDUFA1	1.19e-38	-0.964645	0.21	0.576	2.25e-34	NK3
TMEM258	7.35e-38	-1.08942	0.136	0.482	1.39e-33	NK3
TRBC1	8.31e-38	-1.05136	0.224	0.558	1.57e-33	NK3
TRAPPC1	4.91e-37	-0.970851	0.174	0.522	9.28e-33	NK3
HIST1H4C	6.89e-37	-0.855444	0.291	0.648	1.3e-32	NK3
PRDX5	7.26e-37	-0.940714	0.181	0.539	1.37e-32	NK3
NME2	7.43e-37	-1.06583	0.152	0.492	1.4e-32	NK3
PDE7A	7.65e-37	0.873839	0.577	0.366	1.45e-32	NK3
SPTBN1	1.3e-36	1.12223	0.313	0.127	2.45e-32	NK3
NDUFA4	1.4e-36	-0.857027	0.244	0.599	2.65e-32	NK3
SOD1	1.48e-36	-1.00741	0.179	0.523	2.8e-32	NK3
PLEKHA2	5.22e-36	0.867917	0.568	0.369	9.87e-32	NK3
CD96	5.92e-36	0.824916	0.615	0.429	1.12e-31	NK3
GPSM3	1.22e-35	-1.02226	0.168	0.497	2.3e-31	NK3
POMP	1.37e-35	-0.912254	0.219	0.572	2.59e-31	NK3
S100A11	1.52e-35	-1.06271	0.141	0.47	2.86e-31	NK3
SNRPG	1.73e-35	-0.928312	0.195	0.537	3.26e-31	NK3
CHN2	2.19e-35	1.02043	0.338	0.144	4.13e-31	NK3
ATP5F1D	2.62e-35	-0.980648	0.154	0.492	4.95e-31	NK3
ATP5ME	9.16e-35	-0.952428	0.174	0.512	1.73e-30	NK3
TRBC2	9.96e-35	-0.831835	0.298	0.646	1.88e-30	NK3
CCND3	1.29e-34	-1.05298	0.152	0.469	2.44e-30	NK3
LAX1	2.45e-34	1.0875	0.324	0.137	4.64e-30	NK3
EMP3	5.47e-34	-1.20439	0.125	0.423	1.03e-29	NK3
PSMB10	5.9e-34	-0.898358	0.242	0.57	1.12e-29	NK3
PITPNC1	6.69e-34	0.817754	0.597	0.442	1.26e-29	NK3
TIPARP	9.89e-34	0.85568	0.566	0.369	1.87e-29	NK3
ZDHHC20	1.05e-33	1.05381	0.315	0.134	1.99e-29	NK3
WDR83OS	1.85e-33	-0.910806	0.201	0.54	3.5e-29	NK3
NDUFB11	2.12e-33	-0.923842	0.204	0.527	4e-29	NK3
CMC1	2.4e-33	-0.807113	0.315	0.648	4.53e-29	NK3
VAMP8	2.89e-33	-0.949303	0.172	0.498	5.46e-29	NK3
2023-03-03	3.37e-33	1.03204	0.416	0.219	6.36e-29	NK3
EIF3F	3.37e-33	-0.894853	0.217	0.554	6.37e-29	NK3
LAMTOR4	3.45e-33	-1.13513	0.083	0.381	6.52e-29	NK3
NDUFS5	4.11e-33	-0.812229	0.275	0.621	7.76e-29	NK3
C4orf3	5.35e-33	-0.893818	0.188	0.514	1.01e-28	NK3
TBCA	6.81e-33	-1.09642	0.085	0.381	1.29e-28	NK3
C12orf75	8.64e-33	-1.35437	0.034	0.302	1.63e-28	NK3
ANAPC11	1.25e-32	-1.07774	0.087	0.385	2.36e-28	NK3
ATP8A1	2.36e-32	1.01151	0.389	0.195	4.47e-28	NK3
RHOC	4.17e-32	-0.85389	0.246	0.574	7.88e-28	NK3
COX5B	7.44e-32	-0.807906	0.271	0.609	1.41e-27	NK3
C12orf57	1.04e-31	-1.19024	0.087	0.367	1.97e-27	NK3
MT2A	1.87e-31	-1.14181	0.141	0.434	3.54e-27	NK3
PLCG2	2.19e-31	0.936128	0.468	0.279	4.14e-27	NK3
ROMO1	3.73e-31	-0.923344	0.154	0.469	7.05e-27	NK3
RNASEK	3.93e-31	-0.848611	0.251	0.571	7.44e-27	NK3
NEDD8	4.01e-31	-1.00527	0.136	0.434	7.58e-27	NK3
CRIP1	4.24e-31	-0.873214	0.28	0.592	8.02e-27	NK3
PRR13	1.16e-30	-0.868265	0.208	0.52	2.19e-26	NK3
PRELID1	1.21e-30	-0.968531	0.145	0.445	2.29e-26	NK3
ATP5PF	1.33e-30	-0.942724	0.13	0.436	2.51e-26	NK3
DYNLL1	1.51e-30	-0.829823	0.248	0.573	2.85e-26	NK3
APRT	7.14e-30	-0.81103	0.224	0.544	1.35e-25	NK3
DRAP1	1.09e-29	-0.83424	0.21	0.525	2.05e-25	NK3
CARD16	1.11e-29	-1.08089	0.081	0.356	2.11e-25	NK3
GYPC	1.61e-29	-0.819079	0.23	0.544	3.03e-25	NK3
PSMB3	3.97e-29	-0.880561	0.166	0.464	7.51e-25	NK3
FCGR3A	7.08e-29	-1.22032	0.11	0.37	1.34e-24	NK3
YES1	9.28e-29	0.931986	0.441	0.257	1.75e-24	NK3
MCTP2	2.67e-28	0.826165	0.517	0.336	5.04e-24	NK3
NDUFB1	4.01e-28	-1.06344	0.092	0.349	7.59e-24	NK3
C19orf53	8.76e-28	-0.95308	0.128	0.403	1.66e-23	NK3
COPS9	1.19e-27	-0.951666	0.105	0.381	2.26e-23	NK3
PLAC8	1.46e-27	-0.830063	0.23	0.531	2.76e-23	NK3
ARHGEF7	2.1e-27	0.930958	0.32	0.151	3.97e-23	NK3
CSTB	3.22e-27	-0.887691	0.15	0.432	6.09e-23	NK3
TXN	4.54e-27	-0.986608	0.087	0.348	8.58e-23	NK3
RAB11FIP1	4.83e-27	0.842186	0.503	0.333	9.12e-23	NK3
CD44	7.57e-27	0.824347	0.528	0.357	1.43e-22	NK3
HMGN3	7.94e-27	-0.831727	0.201	0.486	1.5e-22	NK3
CDK2AP2	1.68e-26	-0.801931	0.217	0.51	3.17e-22	NK3
HIGD2A	2.23e-26	-0.930471	0.123	0.391	4.21e-22	NK3
NDUFA12	2.27e-26	-0.939945	0.101	0.362	4.28e-22	NK3
KRT10	2.44e-26	-0.866412	0.13	0.407	4.61e-22	NK3
ARF5	2.49e-26	-0.849041	0.177	0.46	4.71e-22	NK3
PPP1R16B	5.54e-26	0.821214	0.465	0.29	1.05e-21	NK3
SCP2	1.01e-25	-1.00985	0.096	0.343	1.9e-21	NK3
LRMP	1.58e-25	0.908398	0.403	0.231	2.99e-21	NK3
MRPL33	1.68e-25	-1.01547	0.072	0.314	3.18e-21	NK3
SPON2	1.9e-25	-0.828589	0.253	0.524	3.59e-21	NK3
POLR2K	1.97e-25	-0.838196	0.161	0.439	3.72e-21	NK3
ABCB1	2.11e-25	0.93598	0.369	0.2	3.99e-21	NK3
NDUFB9	3.18e-25	-0.825417	0.145	0.417	6.01e-21	NK3
PPP1R18	3.5e-25	-0.933362	0.105	0.356	6.62e-21	NK3
GALNT11	6.47e-25	0.946529	0.318	0.158	1.22e-20	NK3
TOMM5	1.55e-24	-0.879192	0.114	0.367	2.92e-20	NK3
NDUFB7	2.28e-24	-0.978002	0.096	0.336	4.32e-20	NK3
BANF1	2.47e-24	-0.833497	0.134	0.398	4.67e-20	NK3
ATP6V1F	3.3e-24	-0.925708	0.119	0.362	6.24e-20	NK3
CD48	3.38e-24	-0.896876	0.107	0.355	6.38e-20	NK3
UBE2L6	5.29e-24	-0.927326	0.112	0.357	1e-19	NK3
ABRACL	9.47e-24	-0.816157	0.145	0.412	1.79e-19	NK3
SH3BGRL	1.03e-23	-0.814439	0.159	0.42	1.94e-19	NK3
TTC39C	1.35e-23	0.875304	0.313	0.154	2.55e-19	NK3
UXT	1.6e-23	-0.803691	0.172	0.434	3.02e-19	NK3
DDX3Y	2.81e-23	0.81797	0.436	0.271	5.31e-19	NK3
NOP10	3.32e-23	-0.852799	0.136	0.388	6.27e-19	NK3
RFTN1	5.93e-23	0.90855	0.358	0.199	1.12e-18	NK3
NDUFB4	7.31e-23	-0.823702	0.136	0.388	1.38e-18	NK3
SMDT1	1.18e-22	-0.874997	0.103	0.341	2.24e-18	NK3
RNF19A	1.84e-22	0.809747	0.456	0.303	3.48e-18	NK3
SNRPF	2.54e-22	-0.862595	0.105	0.334	4.81e-18	NK3
GZMH	2.88e-22	-0.91971	0.159	0.395	5.45e-18	NK3
COX17	5.1e-22	-0.80766	0.114	0.359	9.64e-18	NK3
MSL2	1.44e-21	0.827365	0.349	0.19	2.72e-17	NK3
MINOS1	1.91e-21	-0.845906	0.112	0.34	3.62e-17	NK3
NDUFB10	3.77e-21	-0.81313	0.112	0.341	7.13e-17	NK3
ARL4C	5.06e-21	-0.856755	0.128	0.359	9.57e-17	NK3
SLFN13	5.82e-21	0.861174	0.302	0.156	1.1e-16	NK3
OGT	6.09e-21	0.802089	0.414	0.258	1.15e-16	NK3
UBE2V1	9.65e-21	-0.863665	0.107	0.322	1.82e-16	NK3
DENND4A	1.05e-20	0.837956	0.407	0.251	1.98e-16	NK3
FRYL	1.27e-20	0.805041	0.374	0.216	2.41e-16	NK3
CKS2	2.59e-20	-0.872347	0.096	0.311	4.9e-16	NK3
GOLGB1	3.22e-20	0.822357	0.338	0.187	6.08e-16	NK3
TGFBR2	2.64e-19	0.8083	0.376	0.228	4.99e-15	NK3
ACSL3	4.49e-19	0.87404	0.309	0.172	8.48e-15	NK3
TSPYL2	2.35e-18	0.85042	0.409	0.271	4.44e-14	NK3
AHI1	2.82e-18	0.83832	0.333	0.197	5.33e-14	NK3
KLF2	3.87e-18	-0.836828	0.148	0.359	7.32e-14	NK3
ADGRG3	9.98e-18	0.860083	0.322	0.19	1.89e-13	NK3
NFAT5	8.63e-17	0.872265	0.329	0.197	1.63e-12	NK3
BORCS5	4.83e-16	0.812874	0.333	0.208	9.13e-12	NK3

## Sheet: CD8T_cluster_markers
Differential Expressed Genes of various CD8+T cell clusters
gene	p_val	avg_log2FC	pct.1	pct.2	p_val_adj	cluster
TNFRSF9	0	1.14618	0.337	0.109	0	CD8T_PDCD1
DUSP4	0	1.11762	0.397	0.15	0	CD8T_PDCD1
PDCD1	0	1.02096	0.453	0.191	0	CD8T_PDCD1
LMNA	0	-0.817548	0.162	0.322	0	CD8T_PDCD1
LTB	0	-0.866074	0.241	0.437	0	CD8T_PDCD1
FOSB	0	-0.889662	0.17	0.348	0	CD8T_PDCD1
IL7R	0	-1.5137	0.097	0.412	0	CD8T_PDCD1
FOSB	0	1.55077	0.65	0.232	0	CD8T_FOSB
HSPA1B	0	1.48518	0.514	0.191	0	CD8T_FOSB
NEU1	0	1.32287	0.44	0.166	0	CD8T_FOSB
FOS	0	1.23152	0.789	0.409	0	CD8T_FOSB
HSPA1A	0	1.22358	0.516	0.25	0	CD8T_FOSB
PPP1R15A	0	1.14467	0.594	0.285	0	CD8T_FOSB
NR4A1	0	0.949439	0.349	0.174	0	CD8T_FOSB
UBE2S	0	0.87756	0.632	0.412	0	CD8T_FOSB
SERTAD1	0	0.871866	0.509	0.3	0	CD8T_FOSB
CITED2	0	0.844854	0.47	0.284	0	CD8T_FOSB
MYADM	0	0.840657	0.675	0.438	0	CD8T_FOSB
KLF6	0	0.806393	0.727	0.498	0	CD8T_FOSB
DUSP1	0	0.804428	0.837	0.626	0	CD8T_FOSB
IL7R	0	-1.18762	0.112	0.336	0	CD8T_FOSB
MARCKSL1	3.25e-283	0.845785	0.381	0.214	6.14e-279	CD8T_FOSB
LINC01871	2.79e-278	-0.867422	0.17	0.395	5.28e-274	CD8T_FOSB
SATB1	2.32e-227	-0.846732	0.122	0.312	4.38e-223	CD8T_FOSB
CCL4L2	3.08e-198	0.913608	0.359	0.221	5.82e-194	CD8T_FOSB
TYROBP	0	1.73725	0.537	0.103	0	CD8T_TYROBP
KLRF1	0	1.5096	0.368	0.056	0	CD8T_TYROBP
KLRC3	0	1.38679	0.435	0.088	0	CD8T_TYROBP
FCGR3A	0	1.07245	0.328	0.093	0	CD8T_TYROBP
CMC1	0	1.05981	0.69	0.289	0	CD8T_TYROBP
KLRD1	0	0.935917	0.739	0.329	0	CD8T_TYROBP
S1PR5	0	0.854946	0.394	0.162	0	CD8T_TYROBP
CD52	0	-1.1393	0.356	0.708	0	CD8T_TYROBP
IL7R	0	-1.82466	0.052	0.328	0	CD8T_TYROBP
XCL1	5.45e-269	0.800449	0.478	0.232	1.03e-264	CD8T_TYROBP
LTB	2.17e-202	-1.15641	0.181	0.388	4.1e-198	CD8T_TYROBP
CD8B	9.86e-195	-0.800109	0.322	0.524	1.86e-190	CD8T_TYROBP
TRAV1-2	0	2.39876	0.679	0.048	0	CD8T_SLC4A10
CCR6	0	2.36277	0.585	0.025	0	CD8T_SLC4A10
CEBPD	0	2.32246	0.639	0.065	0	CD8T_SLC4A10
CCL20	0	2.26996	0.318	0.008	0	CD8T_SLC4A10
SLC4A10	0	2.12022	0.458	0.01	0	CD8T_SLC4A10
IL7R	0	2.11086	0.895	0.173	0	CD8T_SLC4A10
IL4I1	0	1.99641	0.403	0.009	0	CD8T_SLC4A10
AQP3	0	1.82929	0.514	0.077	0	CD8T_SLC4A10
NCR3	0	1.82573	0.635	0.121	0	CD8T_SLC4A10
FEZ1	0	1.7991	0.408	0.036	0	CD8T_SLC4A10
LTB	0	1.76564	0.852	0.263	0	CD8T_SLC4A10
CD83	0	1.53203	0.395	0.086	0	CD8T_SLC4A10
KLRB1	0	1.47988	0.966	0.392	0	CD8T_SLC4A10
BCL2A1	0	1.38803	0.361	0.109	0	CD8T_SLC4A10
NINJ1	0	1.36473	0.549	0.166	0	CD8T_SLC4A10
TNFRSF25	0	1.25975	0.305	0.049	0	CD8T_SLC4A10
GPR35	0	1.25133	0.31	0.06	0	CD8T_SLC4A10
NFKB1	0	1.23762	0.623	0.254	0	CD8T_SLC4A10
PBX4	0	1.21414	0.409	0.112	0	CD8T_SLC4A10
KDM6B	0	1.20669	0.576	0.219	0	CD8T_SLC4A10
ZC3H12A	0	1.15169	0.493	0.178	0	CD8T_SLC4A10
SATB1	0	1.1085	0.561	0.225	0	CD8T_SLC4A10
NFKBIA	0	1.06976	0.739	0.374	0	CD8T_SLC4A10
TNF	0	1.06925	0.301	0.078	0	CD8T_SLC4A10
TRAF1	0	1.06866	0.352	0.123	0	CD8T_SLC4A10
PHLDA1	0	1.03818	0.414	0.157	0	CD8T_SLC4A10
PRNP	0	1.0151	0.504	0.205	0	CD8T_SLC4A10
IFNGR1	0	0.991832	0.669	0.317	0	CD8T_SLC4A10
TTC39C	0	0.98277	0.447	0.174	0	CD8T_SLC4A10
GPR183	0	0.980599	0.361	0.12	0	CD8T_SLC4A10
NFKBIZ	0	0.958414	0.464	0.206	0	CD8T_SLC4A10
PIM1	0	0.947547	0.318	0.112	0	CD8T_SLC4A10
LINC01871	0	0.938843	0.628	0.306	0	CD8T_SLC4A10
NFKB2	0	0.938379	0.466	0.194	0	CD8T_SLC4A10
RORA	0	0.910314	0.679	0.346	0	CD8T_SLC4A10
PFKFB3	0	0.906776	0.511	0.231	0	CD8T_SLC4A10
SLC7A5	0	0.905223	0.632	0.321	0	CD8T_SLC4A10
RELB	0	0.88599	0.6	0.29	0	CD8T_SLC4A10
SNX9	0	0.86508	0.321	0.111	0	CD8T_SLC4A10
PRR7	0	0.852311	0.359	0.15	0	CD8T_SLC4A10
MYBL1	0	0.83139	0.337	0.135	0	CD8T_SLC4A10
SEC14L1	0	0.82807	0.314	0.123	0	CD8T_SLC4A10
FLT3LG	0	0.823137	0.334	0.138	0	CD8T_SLC4A10
GPR65	0	0.813124	0.726	0.423	0	CD8T_SLC4A10
CCDC107	0	0.806311	0.459	0.213	0	CD8T_SLC4A10
RGS1	0	-0.816488	0.31	0.547	0	CD8T_SLC4A10
ITM2A	0	-0.83131	0.338	0.561	0	CD8T_SLC4A10
SLA2	0	-0.937355	0.141	0.337	0	CD8T_SLC4A10
ITGA4	0	-0.941277	0.214	0.436	0	CD8T_SLC4A10
ZEB2	0	-0.988096	0.186	0.418	0	CD8T_SLC4A10
CMC1	0	-1.0132	0.161	0.357	0	CD8T_SLC4A10
CEMIP2	0	-1.1611	0.237	0.538	0	CD8T_SLC4A10
AOAH	0	-1.19055	0.099	0.341	0	CD8T_SLC4A10
KLRD1	0	-1.25596	0.128	0.414	0	CD8T_SLC4A10
COTL1	0	-1.32125	0.256	0.613	0	CD8T_SLC4A10
HLA-DPA1	0	-1.33107	0.273	0.673	0	CD8T_SLC4A10
CD8B	0	-1.40899	0.197	0.577	0	CD8T_SLC4A10
HLA-DPB1	0	-1.52733	0.238	0.695	0	CD8T_SLC4A10
GZMH	0	-1.58381	0.171	0.537	0	CD8T_SLC4A10
HLA-DRB5	0	-1.70523	0.033	0.335	0	CD8T_SLC4A10
TIGIT	0	-1.71802	0.04	0.363	0	CD8T_SLC4A10
XCL1	0	-1.83005	0.023	0.303	0	CD8T_SLC4A10
XCL2	0	-1.9285	0.018	0.329	0	CD8T_SLC4A10
HLA-DRA	0	-2.0062	0.038	0.413	0	CD8T_SLC4A10
HLA-DQA1	0	-2.09012	0.026	0.425	0	CD8T_SLC4A10
HLA-DRB1	0	-2.30189	0.116	0.731	0	CD8T_SLC4A10
CYTOR	1.51e-266	-0.811379	0.159	0.333	2.85e-262	CD8T_SLC4A10
GNLY	0	2.54987	0.534	0.058	0	CD8T_GNLY
FGFBP2	0	2.48315	0.474	0.017	0	CD8T_GNLY
GZMB	0	1.71581	0.653	0.175	0	CD8T_GNLY
LGALS1	0	1.34022	0.543	0.175	0	CD8T_GNLY
ITGB1	0	0.992562	0.457	0.198	0	CD8T_GNLY
GZMH	0	0.968232	0.814	0.422	0	CD8T_GNLY
GZMK	0	-1.25732	0.334	0.768	0	CD8T_GNLY
CXCR6	4.03e-268	-0.963824	0.164	0.38	7.63e-264	CD8T_GNLY
CD27	4.81e-204	-0.914393	0.122	0.3	9.09e-200	CD8T_GNLY
TXNIP	0	1.37429	0.572	0.205	0	CD8T_TXNIP
SIT1	0	1.20042	0.367	0.141	0	CD8T_TXNIP
GIMAP4	0	1.16267	0.558	0.265	0	CD8T_TXNIP
RCSD1	0	1.06108	0.392	0.182	0	CD8T_TXNIP
LINC00861	0	1.05027	0.453	0.23	0	CD8T_TXNIP
GIMAP7	0	1.03702	0.632	0.357	0	CD8T_TXNIP
TRAF3IP3	0	1.02895	0.445	0.223	0	CD8T_TXNIP
ZNF331	0	-0.865546	0.289	0.648	0	CD8T_TXNIP
TUBA4A	0	-0.883098	0.374	0.71	0	CD8T_TXNIP
ZFP36	0	-0.895445	0.497	0.881	0	CD8T_TXNIP
SYTL3	0	-0.902043	0.257	0.614	0	CD8T_TXNIP
DNAJB6	0	-0.917498	0.234	0.585	0	CD8T_TXNIP
TNFRSF1B	0	-0.946781	0.218	0.57	0	CD8T_TXNIP
HSPD1	0	-0.958469	0.255	0.61	0	CD8T_TXNIP
LDHA	0	-0.971016	0.358	0.75	0	CD8T_TXNIP
SELENOK	0	-1.01763	0.321	0.753	0	CD8T_TXNIP
EZR	0	-1.03453	0.329	0.733	0	CD8T_TXNIP
SYAP1	0	-1.0475	0.155	0.488	0	CD8T_TXNIP
PDE4B	0	-1.0643	0.169	0.501	0	CD8T_TXNIP
YPEL5	0	-1.0931	0.293	0.714	0	CD8T_TXNIP
VPS37B	0	-1.0977	0.226	0.624	0	CD8T_TXNIP
BCL3	0	-1.11032	0.125	0.442	0	CD8T_TXNIP
REL	0	-1.13298	0.242	0.642	0	CD8T_TXNIP
TENT5C	0	-1.14213	0.181	0.593	0	CD8T_TXNIP
MYADM	0	-1.17786	0.177	0.498	0	CD8T_TXNIP
TNFAIP3	0	-1.18558	0.265	0.724	0	CD8T_TXNIP
SDCBP	0	-1.19131	0.159	0.513	0	CD8T_TXNIP
FAM177A1	0	-1.19973	0.243	0.684	0	CD8T_TXNIP
CXCR4	0	-1.22655	0.353	0.854	0	CD8T_TXNIP
RGCC	0	-1.25512	0.175	0.524	0	CD8T_TXNIP
DUSP5	0	-1.25576	0.152	0.524	0	CD8T_TXNIP
SLC7A5	0	-1.26571	0.094	0.405	0	CD8T_TXNIP
FOSL2	0	-1.35567	0.12	0.509	0	CD8T_TXNIP
CREM	0	-1.39984	0.287	0.83	0	CD8T_TXNIP
NR4A3	0	-1.4319	0.093	0.453	0	CD8T_TXNIP
NFE2L2	4.14e-306	-1.01227	0.165	0.48	7.82e-302	CD8T_TXNIP
BIRC3	3.98e-296	-1.19361	0.101	0.387	7.52e-292	CD8T_TXNIP
CDKN1A	3.31e-292	-1.31177	0.057	0.32	6.26e-288	CD8T_TXNIP
CD55	6.47e-292	-1.20299	0.074	0.35	1.22e-287	CD8T_TXNIP
KDM6B	9.62e-292	-1.33343	0.046	0.307	1.82e-287	CD8T_TXNIP
DENND2D	1.25e-290	0.990598	0.402	0.202	2.36e-286	CD8T_TXNIP
ATP1B3	2.01e-288	-0.950073	0.196	0.504	3.81e-284	CD8T_TXNIP
PPP1R18	1.65e-279	0.892034	0.479	0.282	3.12e-275	CD8T_TXNIP
GSPT1	6.82e-279	-0.889032	0.192	0.504	1.29e-274	CD8T_TXNIP
NR3C1	1.04e-274	-0.844377	0.229	0.542	1.97e-270	CD8T_TXNIP
PFKFB3	9.9e-271	-1.20753	0.051	0.304	1.87e-266	CD8T_TXNIP
RELB	1.41e-268	-1.07041	0.097	0.371	2.67e-264	CD8T_TXNIP
RBM38	6.17e-265	-0.886419	0.194	0.493	1.17e-260	CD8T_TXNIP
G3BP2	1.15e-264	-0.815772	0.24	0.553	2.17e-260	CD8T_TXNIP
SPOCK2	1.95e-264	-0.81586	0.252	0.564	3.68e-260	CD8T_TXNIP
SERPINB9	7.94e-255	-1.11485	0.086	0.341	1.5e-250	CD8T_TXNIP
CHD1	7.86e-254	-0.939684	0.141	0.422	1.49e-249	CD8T_TXNIP
CD27	1.1e-253	0.922474	0.445	0.262	2.08e-249	CD8T_TXNIP
KPNA2	4.43e-250	-0.999184	0.109	0.37	8.37e-246	CD8T_TXNIP
JUND	2.53e-248	-0.885416	0.181	0.468	4.79e-244	CD8T_TXNIP
NFKB1	4.77e-235	-1.07384	0.099	0.343	9.01e-231	CD8T_TXNIP
CSRNP1	3.32e-228	-1.04389	0.091	0.327	6.28e-224	CD8T_TXNIP
GIMAP1	7.08e-224	0.919025	0.331	0.162	1.34e-219	CD8T_TXNIP
SATB1	2.77e-222	-1.09212	0.08	0.307	5.24e-218	CD8T_TXNIP
LCP2	1.58e-221	0.812429	0.459	0.284	2.99e-217	CD8T_TXNIP
GABARAPL1	1.7e-219	-0.888649	0.144	0.397	3.22e-215	CD8T_TXNIP
PDCL3	2.89e-219	-0.924767	0.105	0.348	5.46e-215	CD8T_TXNIP
NAMPT	1.33e-214	-0.954797	0.088	0.318	2.52e-210	CD8T_TXNIP
ARPC5L	2.38e-208	0.833054	0.405	0.236	4.5e-204	CD8T_TXNIP
PTP4A1	5.6e-208	-0.840676	0.156	0.404	1.06e-203	CD8T_TXNIP
IL7R	3.87e-205	-1.14059	0.105	0.325	7.31e-201	CD8T_TXNIP
SKIL	1.25e-203	-0.808087	0.156	0.409	2.36e-199	CD8T_TXNIP
JMJD6	6.4e-198	-0.870299	0.111	0.34	1.21e-193	CD8T_TXNIP
CSNK1D	9.21e-195	-0.812312	0.129	0.366	1.74e-190	CD8T_TXNIP
IFNGR1	6.7e-189	-0.849744	0.17	0.402	1.27e-184	CD8T_TXNIP
INSIG1	2.74e-180	-0.901315	0.108	0.318	5.19e-176	CD8T_TXNIP
SASH3	6.32e-180	0.808695	0.379	0.225	1.2e-175	CD8T_TXNIP
TIPARP	6.37e-158	-0.802113	0.113	0.31	1.2e-153	CD8T_TXNIP
CCR7	0	1.72436	0.357	0.037	0	CD8T_CCR7
S1PR1	0	1.41738	0.361	0.053	0	CD8T_CCR7
GPR183	0	1.32963	0.524	0.148	0	CD8T_CCR7
KLF2	0	1.12299	0.742	0.307	0	CD8T_CCR7
IL7R	0	0.959987	0.694	0.288	0	CD8T_CCR7
CD55	1.23e-266	0.902576	0.641	0.311	2.32e-262	CD8T_CCR7
RIPOR2	3.09e-253	0.936345	0.429	0.157	5.84e-249	CD8T_CCR7
KLRB1	6.52e-239	-1.48628	0.175	0.512	1.23e-234	CD8T_CCR7
KLF3	1.52e-188	0.843526	0.376	0.149	2.87e-184	CD8T_CCR7
CXCR6	9.58e-165	-1.40423	0.094	0.366	1.81e-160	CD8T_CCR7
TYMS	0	2.67028	0.787	0.02	0	CD8T_MKI67
PCLAF	0	2.29734	0.677	0.003	0	CD8T_MKI67
MKI67	0	2.12154	0.617	0.012	0	CD8T_MKI67
STMN1	0	2.08708	0.904	0.204	0	CD8T_MKI67
RRM2	0	1.92282	0.48	0.001	0	CD8T_MKI67
UBE2C	0	1.84759	0.448	0.001	0	CD8T_MKI67
NUSAP1	0	1.81789	0.513	0.018	0	CD8T_MKI67
MCM7	0	1.77813	0.582	0.046	0	CD8T_MKI67
TOP2A	0	1.71162	0.443	0.007	0	CD8T_MKI67
TK1	0	1.65356	0.425	0.006	0	CD8T_MKI67
DHFR	0	1.63757	0.486	0.017	0	CD8T_MKI67
CENPF	0	1.62832	0.437	0.015	0	CD8T_MKI67
UHRF1	0	1.61419	0.405	0.002	0	CD8T_MKI67
CDT1	0	1.60887	0.427	0.003	0	CD8T_MKI67
CENPM	0	1.59863	0.523	0.032	0	CD8T_MKI67
CDK1	0	1.54358	0.399	0.007	0	CD8T_MKI67
ASF1B	0	1.54185	0.425	0.008	0	CD8T_MKI67
ZWINT	0	1.53171	0.409	0.003	0	CD8T_MKI67
CLSPN	0	1.52148	0.422	0.01	0	CD8T_MKI67
CKS1B	0	1.51907	0.499	0.033	0	CD8T_MKI67
BIRC5	0	1.51049	0.381	0	0	CD8T_MKI67
PCNA	0	1.48692	0.589	0.092	0	CD8T_MKI67
PKMYT1	0	1.48173	0.363	0.001	0	CD8T_MKI67
TPX2	0	1.43508	0.384	0.007	0	CD8T_MKI67
ASPM	0	1.39259	0.321	0.003	0	CD8T_MKI67
SMC2	0	1.36573	0.456	0.031	0	CD8T_MKI67
CENPU	0	1.35566	0.369	0.011	0	CD8T_MKI67
MAD2L1	0	1.33771	0.409	0.022	0	CD8T_MKI67
SMC4	0	1.3267	0.564	0.086	0	CD8T_MKI67
KIFC1	0	1.29605	0.346	0.012	0	CD8T_MKI67
CENPW	0	1.29525	0.36	0.006	0	CD8T_MKI67
CDKN3	0	1.2933	0.349	0.012	0	CD8T_MKI67
HELLS	0	1.28349	0.403	0.031	0	CD8T_MKI67
ATAD2	0	1.26885	0.445	0.049	0	CD8T_MKI67
TMEM106C	0	1.25607	0.511	0.072	0	CD8T_MKI67
MCM5	0	1.23769	0.476	0.07	0	CD8T_MKI67
MCM3	0	1.23686	0.462	0.058	0	CD8T_MKI67
CENPN	0	1.22331	0.428	0.039	0	CD8T_MKI67
GINS2	0	1.2174	0.301	0.005	0	CD8T_MKI67
FEN1	0	1.20933	0.412	0.042	0	CD8T_MKI67
KNL1	0	1.20574	0.306	0.005	0	CD8T_MKI67
FANCI	0	1.20542	0.325	0.011	0	CD8T_MKI67
UBE2T	0	1.19302	0.34	0.015	0	CD8T_MKI67
PHF19	0	1.14409	0.425	0.049	0	CD8T_MKI67
GGH	0	1.13141	0.306	0.01	0	CD8T_MKI67
CENPK	0	1.10049	0.396	0.044	0	CD8T_MKI67
CENPH	0	1.09348	0.315	0.017	0	CD8T_MKI67
DTYMK	0	1.07705	0.412	0.051	0	CD8T_MKI67
EZH2	0	1.07415	0.378	0.045	0	CD8T_MKI67
RNASEH2A	0	1.01505	0.349	0.039	0	CD8T_MKI67
ACOT7	0	0.996021	0.353	0.037	0	CD8T_MKI67
CDCA7	0	0.987252	0.303	0.028	0	CD8T_MKI67
NSD2	0	0.949352	0.321	0.033	0	CD8T_MKI67
SAE1	3.85e-281	1.01308	0.443	0.067	7.28e-277	CD8T_MKI67
TUBB	3.32e-270	1.43951	0.873	0.306	6.27e-266	CD8T_MKI67
NUDT1	1.21e-266	1.10936	0.536	0.097	2.29e-262	CD8T_MKI67
LIG1	8.09e-261	0.965991	0.344	0.045	1.53e-256	CD8T_MKI67
HMGB2	2.13e-255	1.33179	0.885	0.306	4.02e-251	CD8T_MKI67
SKA2	2.72e-255	1.01395	0.467	0.078	5.13e-251	CD8T_MKI67
GMNN	3.03e-255	0.934274	0.335	0.044	5.73e-251	CD8T_MKI67
RRM1	2.04e-245	1.06246	0.456	0.078	3.86e-241	CD8T_MKI67
HIRIP3	1.46e-242	0.856167	0.312	0.04	2.76e-238	CD8T_MKI67
TMPO	1.11e-241	1.13932	0.619	0.134	2.09e-237	CD8T_MKI67
TFDP1	1.18e-234	0.987507	0.474	0.086	2.23e-230	CD8T_MKI67
CARHSP1	3.31e-230	1.10104	0.626	0.14	6.26e-226	CD8T_MKI67
PTTG1	1.89e-213	1.10669	0.598	0.138	3.58e-209	CD8T_MKI67
CDKN2A	8.5e-212	0.936422	0.446	0.083	1.61e-207	CD8T_MKI67
SHMT2	3.11e-204	0.895892	0.408	0.073	5.88e-200	CD8T_MKI67
GGCT	6.42e-204	0.822828	0.304	0.044	1.21e-199	CD8T_MKI67
USP1	4.16e-191	0.981301	0.548	0.125	7.87e-187	CD8T_MKI67
MAD2L2	1.18e-187	0.83495	0.446	0.089	2.22e-183	CD8T_MKI67
DNMT1	3.29e-184	1.01722	0.663	0.178	6.23e-180	CD8T_MKI67
KIF22	2.18e-180	0.971595	0.524	0.122	4.12e-176	CD8T_MKI67
RPA3	3.58e-180	0.987169	0.648	0.171	6.77e-176	CD8T_MKI67
LSM4	4.77e-180	0.975295	0.609	0.154	9.02e-176	CD8T_MKI67
CBX5	4.93e-177	0.819818	0.411	0.081	9.31e-173	CD8T_MKI67
HMGN2	3.51e-176	0.970467	0.925	0.514	6.64e-172	CD8T_MKI67
DUT	2.77e-172	1.12567	0.75	0.259	5.24e-168	CD8T_MKI67
CENPX	2.88e-172	0.893041	0.479	0.107	5.44e-168	CD8T_MKI67
RANBP1	9.85e-161	0.998346	0.688	0.209	1.86e-156	CD8T_MKI67
PRDX3	3.85e-159	0.888055	0.56	0.144	7.29e-155	CD8T_MKI67
CD38	2.23e-153	0.858056	0.541	0.138	4.22e-149	CD8T_MKI67
H2AFY	9.24e-153	0.932709	0.671	0.2	1.75e-148	CD8T_MKI67
SSRP1	6.09e-145	0.809233	0.464	0.112	1.15e-140	CD8T_MKI67
ANP32B	2.61e-133	0.927551	0.824	0.326	4.93e-129	CD8T_MKI67
TUBA1B	4.51e-130	0.902214	0.876	0.513	8.52e-126	CD8T_MKI67
ZFP36	1.91e-129	-0.812904	0.799	0.849	3.6e-125	CD8T_MKI67
IDH2	3.29e-129	0.88123	0.753	0.263	6.21e-125	CD8T_MKI67
DNAJC9	1.94e-128	0.821484	0.514	0.143	3.66e-124	CD8T_MKI67
DDX39A	1.13e-121	0.83109	0.666	0.219	2.13e-117	CD8T_MKI67
CBX3	6.71e-120	0.809418	0.656	0.212	1.27e-115	CD8T_MKI67
NUCKS1	1.81e-109	0.826073	0.719	0.266	3.41e-105	CD8T_MKI67
DEK	3.03e-109	0.819376	0.866	0.391	5.73e-105	CD8T_MKI67
GZMK	4.69e-97	-1.10026	0.489	0.718	8.87e-93	CD8T_MKI67
YPEL5	3.54e-75	-0.989826	0.548	0.679	6.7e-71	CD8T_MKI67
GZMM	3.68e-70	-0.826231	0.594	0.697	6.96e-66	CD8T_MKI67
GNLY	1.42e-63	0.919277	0.334	0.114	2.69e-59	CD8T_MKI67
DUSP1	1.5e-58	-0.92321	0.539	0.655	2.83e-54	CD8T_MKI67
LEPROTL1	1.68e-58	-0.825144	0.598	0.662	3.18e-54	CD8T_MKI67
PDCD4	1.22e-54	-0.828879	0.539	0.626	2.3e-50	CD8T_MKI67
ZNF331	1.72e-52	-0.889376	0.501	0.618	3.25e-48	CD8T_MKI67
PDE4B	1.19e-30	-0.879132	0.36	0.474	2.25e-26	CD8T_MKI67
LTB	6.79e-23	-1.00997	0.236	0.373	1.28e-18	CD8T_MKI67
TSPYL2	3.28e-22	-0.970651	0.22	0.354	6.19e-18	CD8T_MKI67
MYADM	3.25e-21	-0.800548	0.402	0.471	6.14e-17	CD8T_MKI67
IL7R	7.6e-20	-1.1368	0.186	0.308	1.44e-15	CD8T_MKI67
PBXIP1	2e-19	-0.918992	0.192	0.314	3.78e-15	CD8T_MKI67
TC2N	3.36e-19	-0.822161	0.29	0.387	6.35e-15	CD8T_MKI67
GABARAPL1	8.21e-18	-0.824119	0.29	0.376	1.55e-13	CD8T_MKI67
AC016831.7	1.86e-15	-0.816106	0.307	0.375	3.51e-11	CD8T_MKI67
SNRPN	5.83e-14	-0.834836	0.222	0.304	1.1e-09	CD8T_MKI67
